# Supplementary material for: Unsupervised Retinal Vessel Segmentation Using Combined Filters
Source: PLoS One. 2016 Feb 26;11(2):e0149943. doi: 10.1371/journal.pone.0149943 (PMC4769136; doi:10.1371/journal.pone.0149943)
Supplement: S1 File — (ZIP) [file pone.0149943.s001.zip]

Archive with 22 entries (18 files):
- filterCombination/contrastStretching.m
- filterCombination/ContrastStretchNorm.m
- filterCombination/demo_medianRanking.m
- filterCombination/demo_weightedMeanByFCM.m
- filterCombination/demo_weightedMeanByORSF.m
- filterCombination/filterCombination.m
- filterCombination/frangi/
- filterCombination/MatchFilterAndGaussDerKernel.m
- filterCombination/MatchFilterWithGaussDerivative.m
- filterCombination/MatchFilterWithGaussDerivativeORSF.m
- filterCombination/medianRanking.m
- filterCombination/normalize.m
- filterCombination/postProcessing.m
- filterCombination/README.txt
- filterCombination/results/
- filterCombination/RSF.m
- filterCombination/soares/
- filterCombination/sofka/
- filterCombination/trace_matched_vessel.txt
- filterCombination/weightedMean.m
- filterCombination/weightedMeanByFCM.m
- filterCombination/weightedMeanByORSF.m
