# Supplementary material for: Unsupervised Retinal Vessel Segmentation Using Combined Filters
Source: PLoS One. 2016 Feb 26;11(2):e0149943. doi: 10.1371/journal.pone.0149943 (PMC4769136; doi:10.1371/journal.pone.0149943)
Supplement: S1 File — (ZIP) [file pone.0149943.s001.zip › filterCombination/contrastStretching.m]

function CS = contrastStretching(img, limits)
    a = limits(1);
    b = limits(2);
    
    c = min(min(img));
    d = max(max(img));
    
    CS =  ((img-c).*((b-a)./(d-c)))+a;
    
end
