# Supplementary material for: Unsupervised Retinal Vessel Segmentation Using Combined Filters
Source: PLoS One. 2016 Feb 26;11(2):e0149943. doi: 10.1371/journal.pone.0149943 (PMC4769136; doi:10.1371/journal.pone.0149943)
Supplement: S1 File — (ZIP) [file pone.0149943.s001.zip › filterCombination/MatchFilterAndGaussDerKernel.m]

function [Kernel]  = MatchFilterAndGaussDerKernel(sigma,YLength,theta,type)
%
%    MF and FDOG construction
%  
%               Inputs:
%                     sigma      -   scale value
%                     YLength    -   length of neighborhood along y-axis 
%                     theta      -   orientation
%                     type       -   MF or ORSF kernel
% 
%               Output:
%                     Kernel     -   Gaussian kernel
%
%               YLength should be an odd integer
%               this function is used to contruct the matchfilter kernel. sigma is used
%               for the Gaussian function.

% AUTHOR    Bob Zhang <yibo@pami.uwaterloo.ca>
% Modified by Wendeson


if type == 0
    widthOfTheKernel = ceil(sqrt( (6*ceil(sigma)+1)^2 + YLength^2));
    if mod(widthOfTheKernel,2) == 0
        widthOfTheKernel = widthOfTheKernel + 1;
    end
    halfLength = (widthOfTheKernel - 1) / 2;
    row = 1;
    for y = halfLength:-1:-halfLength
        col = 1;
        for x = -halfLength:halfLength
            xPrime = x * cos(theta) + y * sin(theta);
            yPrime = y * cos(theta) - x * sin(theta);
            if abs(xPrime)>3.5*ceil(sigma)
                matchFilterKernel(row,col) = 0;
            elseif abs(yPrime)> (YLength-1) / 2
                matchFilterKernel(row,col) = 0;
            else
                matchFilterKernel(row,col) = -exp(-.5*(xPrime/sigma)^2)/(sqrt(2*pi)*sigma);
            end
            col = col + 1;
        end
        row = row + 1;
    end
    mean = sum(sum(matchFilterKernel)) / sum(sum(matchFilterKernel < 0));
    for i = 1:widthOfTheKernel
        for j =1:widthOfTheKernel
            if matchFilterKernel(i,j) < 0
                matchFilterKernel(i,j) = matchFilterKernel(i,j) - mean;
            end
        end
    end
    Kernel = matchFilterKernel;
else
    widthOfTheKernel = ceil(sqrt( (6*ceil(sigma)+1)^2 + YLength^2));
    if mod(widthOfTheKernel,2) == 0
        widthOfTheKernel = widthOfTheKernel + 1;
    end
    halfLength = (widthOfTheKernel - 1) / 2;
    row = 1;
    for y = halfLength:-1:-halfLength
        col = 1;
        for x = -halfLength:halfLength
            xPrime = x * cos(theta) + y * sin(theta);
            yPrime = y * cos(theta) - x * sin(theta);
            if abs(xPrime)>3.5*ceil(sigma)
                matchFilterKernel(row,col) = 0;
            elseif abs(yPrime)> (YLength-1) / 2
                matchFilterKernel(row,col) = 0;
            else
                matchFilterKernel(row,col) = exp(-.5*(xPrime/sigma)^2)/(sqrt(2*pi)*sigma);
            end
            col = col + 1;
        end
        row = row + 1;
    end
    mean = sum(sum(matchFilterKernel)) / sum(sum(matchFilterKernel < 0));
    for i = 1:widthOfTheKernel
        for j =1:widthOfTheKernel
            if matchFilterKernel(i,j) < 0
                matchFilterKernel(i,j) = matchFilterKernel(i,j) - mean;
            end
        end
    end
    Kernel = matchFilterKernel;
end
