# Supplementary material for: Unsupervised Retinal Vessel Segmentation Using Combined Filters
Source: PLoS One. 2016 Feb 26;11(2):e0149943. doi: 10.1371/journal.pone.0149943 (PMC4769136; doi:10.1371/journal.pone.0149943)
Supplement: S1 File — (ZIP) [file pone.0149943.s001.zip › filterCombination/postProcessing.m]

function R = postProcessing(I,t)
               
    i_bwl = bwlabel(I,8);
    stats = regionprops(i_bwl,'Area', 'Perimeter','PixelList');

    idx = [];

    for n = 1:length(stats)
         s = stats(n).Area;
         p = stats(n).Perimeter;

         c = (p^2)/(4*pi*s);

         if(c > t)
            idx = [idx n]; 
         end
    end
    
    R = ismember(i_bwl, idx);
end
