# Supplementary material for: Unsupervised Retinal Vessel Segmentation Using Combined Filters
Source: PLoS One. 2016 Feb 26;11(2):e0149943. doi: 10.1371/journal.pone.0149943 (PMC4769136; doi:10.1371/journal.pone.0149943)
Supplement: S1 File — (ZIP) [file pone.0149943.s001.zip › filterCombination/README.txt]

Instructions:
1. Download Frangi's filter:http://www.mathworks.com/matlabcentral/fileexchange/24409-hessian-based-frangi-vesselness-filter;
2. Extract Frangi's filter in folder named frangi;
3. Download Retinal Vessel Centerline Extraction in: http://www.cs.rpi.edu/~sofka/vessels.html;
4. Extract retinal vessel centerline extraction in named sofka;
5. Download Wavelet Gabor filter in: http://sourceforge.net/projects/retinal/;
6. Extract the following files of the Wavelet Gabor package in folder named soares: fakepad.m, gaborWavelet.m, maxmorlet.m, morlet.m;
7. Download image database Drive or Stare;
8. Execute demo_METHOD.m (METHOD = medianRanking, weightedMeanByFCM, weightedMeanByORSF). Change the pathDatabase variable in demo_METHOD.m
