# Supplementary material for: Unsupervised Retinal Vessel Segmentation Using Combined Filters
Source: PLoS One. 2016 Feb 26;11(2):e0149943. doi: 10.1371/journal.pone.0149943 (PMC4769136; doi:10.1371/journal.pone.0149943)
Supplement: S1 File — (ZIP) [file pone.0149943.s001.zip › filterCombination/trace_matched_vessel.txt]

trace_points = {
vec_num = 16
vec_element_0 = {
prrepl_trace_point: location = 486.261 301.704
                   direction = 0.882948 -0.469472
                       width = 2
                    strength = 0.0349209

}
vec_element_1 = {
prrepl_trace_point: location = 484.612 302.864
                   direction = 0.882948 -0.469472
                       width = 3
                    strength = 0.0380852

}
vec_element_2 = {
prrepl_trace_point: location = 483 304
                   direction = -0.791913 0.610634
                       width = 2
                    strength = 0.0346291

}
vec_element_3 = {
prrepl_trace_point: location = 481.388 305.136
                   direction = -0.882948 0.469472
                       width = 3
                    strength = 0.0380852

}
vec_element_4 = {
prrepl_trace_point: location = 479.739 306.296
                   direction = -0.882948 0.469472
                       width = 3
                    strength = 0.0396086

}
vec_element_5 = {
prrepl_trace_point: location = 478.046 307.306
                   direction = -0.788011 0.615661
                       width = 3
                    strength = 0.0378975

}
vec_element_6 = {
prrepl_trace_point: location = 477.17 309.384
                   direction = -0.669131 0.743145
                       width = 4
                    strength = 0.0356019

}
vec_element_7 = {
prrepl_trace_point: location = 476.667 311.581
                   direction = -0.529919 0.848048
                       width = 4
                    strength = 0.0321818

}
vec_element_8 = {
prrepl_trace_point: location = 475.819 313.41
                   direction = -0.529919 0.848048
                       width = 4
                    strength = 0.0300217

}
vec_element_9 = {
prrepl_trace_point: location = 474.858 315.132
                   direction = -0.374607 0.927184
                       width = 4
                    strength = 0.0289003

}
vec_element_10 = {
prrepl_trace_point: location = 474.341 317.08
                   direction = -0.374607 0.927184
                       width = 4
                    strength = 0.0289702

}
vec_element_11 = {
prrepl_trace_point: location = 473.36 318.841
                   direction = -0.374607 0.927184
                       width = 4
                    strength = 0.0276356

}
vec_element_12 = {
prrepl_trace_point: location = 472.379 320.601
                   direction = -0.374607 0.927184
                       width = 4
                    strength = 0.0255391

}
vec_element_13 = {
prrepl_trace_point: location = 471.861 322.549
                   direction = -0.374607 0.927184
                       width = 4
                    strength = 0.023646

}
vec_element_14 = {
prrepl_trace_point: location = 470.106 323.965
                   direction = -0.529919 0.848048
                       width = 4
                    strength = 0.0212873

}
vec_element_15 = {
prrepl_trace_point: location = 469.682 326.058
                   direction = -0.529919 0.848048
                       width = 5
                    strength = 0.0194806

}

}

trace_points = {
vec_num = 13
vec_element_0 = {
prrepl_trace_point: location = 375.006 439.552
                   direction = -0.788011 0.615661
                       width = 4
                    strength = 0.012962

}
vec_element_1 = {
prrepl_trace_point: location = 373.394 440.688
                   direction = -0.882948 0.469472
                       width = 4
                    strength = 0.0128115

}
vec_element_2 = {
prrepl_trace_point: location = 371.746 441.848
                   direction = -0.882948 0.469472
                       width = 5
                    strength = 0.0132588

}
vec_element_3 = {
prrepl_trace_point: location = 369.726 442.245
                   direction = -0.951057 0.309017
                       width = 5
                    strength = 0.0142131

}
vec_element_4 = {
prrepl_trace_point: location = 368.056 443.577
                   direction = -0.951057 0.309017
                       width = 5
                    strength = 0.0149677

}
vec_element_5 = {
prrepl_trace_point: location = 366.077 443.957
                   direction = -0.951057 0.309017
                       width = 5
                    strength = 0.0163608

}
vec_element_6 = {
prrepl_trace_point: location = 364.252 444.813
                   direction = -0.951057 0.309017
                       width = 5
                    strength = 0.0185671

}
vec_element_7 = {
prrepl_trace_point: location = 362.272 445.193
                   direction = -0.951057 0.309017
                       width = 5
                    strength = 0.0214999

}
vec_element_8 = {
prrepl_trace_point: location = 360.447 446.049
                   direction = -0.951057 0.309017
                       width = 5
                    strength = 0.0235473

}
vec_element_9 = {
prrepl_trace_point: location = 358.468 446.429
                   direction = -0.951057 0.309017
                       width = 5
                    strength = 0.025693

}
vec_element_10 = {
prrepl_trace_point: location = 356.489 446.809
                   direction = -0.951057 0.309017
                       width = 5
                    strength = 0.0267254

}
vec_element_11 = {
prrepl_trace_point: location = 354.509 447.189
                   direction = -0.951057 0.309017
                       width = 5
                    strength = 0.0266993

}
vec_element_12 = {
prrepl_trace_point: location = 352.839 448.521
                   direction = -0.951057 0.309017
                       width = 5
                    strength = 0.0255968

}

}

trace_points = {
vec_num = 19
vec_element_0 = {
prrepl_trace_point: location = 289.843 477.053
                   direction = -0.990268 0.139173
                       width = 5
                    strength = 0.010499

}
vec_element_1 = {
prrepl_trace_point: location = 287.836 476.929
                   direction = -0.951057 0.309017
                       width = 6
                    strength = 0.0109284

}
vec_element_2 = {
prrepl_trace_point: location = 285.993 477.63
                   direction = -0.882948 0.469472
                       width = 6
                    strength = 0.0124071

}
vec_element_3 = {
prrepl_trace_point: location = 283.875 477.907
                   direction = -0.882948 0.469472
                       width = 6
                    strength = 0.0135851

}
vec_element_4 = {
prrepl_trace_point: location = 281.621 477.863
                   direction = -0.951057 0.309017
                       width = 5
                    strength = 0.0141517

}
vec_element_5 = {
prrepl_trace_point: location = 279.563 477.903
                   direction = -0.990268 0.139173
                       width = 5
                    strength = 0.0164441

}
vec_element_6 = {
prrepl_trace_point: location = 277.618 478.429
                   direction = -0.990268 0.139173
                       width = 5
                    strength = 0.0190877

}
vec_element_7 = {
prrepl_trace_point: location = 275.602 478.46
                   direction = -0.990268 0.139173
                       width = 4
                    strength = 0.021487

}
vec_element_8 = {
prrepl_trace_point: location = 273.656 478.986
                   direction = -0.990268 0.139173
                       width = 5
                    strength = 0.0229495

}
vec_element_9 = {
prrepl_trace_point: location = 271.711 479.512
                   direction = -0.990268 0.139173
                       width = 5
                    strength = 0.023423

}
vec_element_10 = {
prrepl_trace_point: location = 269.765 480.038
                   direction = -0.990268 0.139173
                       width = 5
                    strength = 0.0230307

}
vec_element_11 = {
prrepl_trace_point: location = 267.819 480.563
                   direction = -0.990268 0.139173
                       width = 5
                    strength = 0.0223125

}
vec_element_12 = {
prrepl_trace_point: location = 265.804 480.594
                   direction = -0.990268 0.139173
                       width = 5
                    strength = 0.0220203

}
vec_element_13 = {
prrepl_trace_point: location = 263.858 481.12
                   direction = -0.990268 0.139173
                       width = 5
                    strength = 0.0217284

}
vec_element_14 = {
prrepl_trace_point: location = 261.843 481.151
                   direction = -0.990268 0.139173
                       width = 5
                    strength = 0.0215509

}
vec_element_15 = {
prrepl_trace_point: location = 259.828 481.182
                   direction = -0.990268 0.139173
                       width = 5
                    strength = 0.0203781

}
vec_element_16 = {
prrepl_trace_point: location = 257.794 480.864
                   direction = -0.999391 -0.0348995
                       width = 5
                    strength = 0.0186278

}
vec_element_17 = {
prrepl_trace_point: location = 255.804 480.545
                   direction = -0.999391 -0.0348995
                       width = 4
                    strength = 0.0181651

}
vec_element_18 = {
prrepl_trace_point: location = 253.831 479.725
                   direction = -0.999391 -0.0348995
                       width = 3
                    strength = 0.0193504

}

}

trace_points = {
vec_num = 25
vec_element_0 = {
prrepl_trace_point: location = 223.964 475.782
                   direction = -0.978148 -0.207912
                       width = 3
                    strength = 0.0167216

}
vec_element_1 = {
prrepl_trace_point: location = 221.851 476.1
                   direction = -0.978148 -0.207912
                       width = 4
                    strength = 0.0197694

}
vec_element_2 = {
prrepl_trace_point: location = 219.843 475.929
                   direction = -0.978148 -0.207912
                       width = 5
                    strength = 0.0182078

}
vec_element_3 = {
prrepl_trace_point: location = 217.939 475.268
                   direction = -0.978148 -0.207912
                       width = 5
                    strength = 0.0157135

}
vec_element_4 = {
prrepl_trace_point: location = 215.698 476.769
                   direction = -0.990268 0.139173
                       width = 5
                    strength = 0.0145549

}
vec_element_5 = {
prrepl_trace_point: location = 213.614 476.305
                   direction = -0.990268 0.139173
                       width = 4
                    strength = 0.0155592

}
vec_element_6 = {
prrepl_trace_point: location = 211.668 476.831
                   direction = -0.990268 0.139173
                       width = 4
                    strength = 0.0168916

}
vec_element_7 = {
prrepl_trace_point: location = 209.652 476.862
                   direction = -0.990268 0.139173
                       width = 4
                    strength = 0.0174044

}
vec_element_8 = {
prrepl_trace_point: location = 207.688 477.039
                   direction = -0.999391 -0.0348995
                       width = 4
                    strength = 0.0174801

}
vec_element_9 = {
prrepl_trace_point: location = 205.698 476.72
                   direction = -0.999391 -0.0348995
                       width = 4
                    strength = 0.017318

}
vec_element_10 = {
prrepl_trace_point: location = 203.691 476.9
                   direction = -0.999391 -0.0348995
                       width = 4
                    strength = 0.0171479

}
vec_element_11 = {
prrepl_trace_point: location = 201.701 476.58
                   direction = -0.999391 -0.0348995
                       width = 4
                    strength = 0.0170488

}
vec_element_12 = {
prrepl_trace_point: location = 199.693 476.76
                   direction = -0.999391 -0.0348995
                       width = 4
                    strength = 0.0166466

}
vec_element_13 = {
prrepl_trace_point: location = 197.763 475.595
                   direction = -0.978148 -0.207912
                       width = 4
                    strength = 0.0163864

}
vec_element_14 = {
prrepl_trace_point: location = 195.651 475.913
                   direction = -0.978148 -0.207912
                       width = 4
                    strength = 0.0162578

}
vec_element_15 = {
prrepl_trace_point: location = 193.747 475.252
                   direction = -0.978148 -0.207912
                       width = 4
                    strength = 0.016422

}
vec_element_16 = {
prrepl_trace_point: location = 191.738 475.081
                   direction = -0.978148 -0.207912
                       width = 4
                    strength = 0.0162413

}
vec_element_17 = {
prrepl_trace_point: location = 189.688 475.256
                   direction = -0.999391 -0.0348995
                       width = 4
                    strength = 0.0162551

}
vec_element_18 = {
prrepl_trace_point: location = 187.698 474.936
                   direction = -0.999391 -0.0348995
                       width = 4
                    strength = 0.0153939

}
vec_element_19 = {
prrepl_trace_point: location = 185.708 474.616
                   direction = -0.999391 -0.0348995
                       width = 4
                    strength = 0.0144705

}
vec_element_20 = {
prrepl_trace_point: location = 183.7 474.796
                   direction = -0.999391 -0.0348995
                       width = 4
                    strength = 0.0136683

}
vec_element_21 = {
prrepl_trace_point: location = 181.77 473.631
                   direction = -0.978148 -0.207912
                       width = 4
                    strength = 0.013167

}
vec_element_22 = {
prrepl_trace_point: location = 179.658 473.949
                   direction = -0.978148 -0.207912
                       width = 4
                    strength = 0.0127837

}
vec_element_23 = {
prrepl_trace_point: location = 177.753 473.289
                   direction = -0.978148 -0.207912
                       width = 4
                    strength = 0.0122368

}
vec_element_24 = {
prrepl_trace_point: location = 175.849 472.628
                   direction = -0.978148 -0.207912
                       width = 5
                    strength = 0.01102

}

}

trace_points = {
vec_num = 15
vec_element_0 = {
prrepl_trace_point: location = 157.938 459.747
                   direction = -0.848048 -0.529919
                       width = 4
                    strength = 0.00886722

}
vec_element_1 = {
prrepl_trace_point: location = 156.374 458.475
                   direction = -0.848048 -0.529919
                       width = 4
                    strength = 0.00855157

}
vec_element_2 = {
prrepl_trace_point: location = 154.387 457.938
                   direction = -0.927184 -0.374607
                       width = 4
                    strength = 0.00854811

}
vec_element_3 = {
prrepl_trace_point: location = 152.627 456.957
                   direction = -0.927184 -0.374607
                       width = 3
                    strength = 0.00826928

}
vec_element_4 = {
prrepl_trace_point: location = 151.024 455.665
                   direction = -0.848048 -0.529919
                       width = 4
                    strength = 0.00729079

}
vec_element_5 = {
prrepl_trace_point: location = 149.196 454.817
                   direction = -0.848048 -0.529919
                       width = 4
                    strength = 0.00701045

}
vec_element_6 = {
prrepl_trace_point: location = 147.632 453.545
                   direction = -0.848048 -0.529919
                       width = 3
                    strength = 0.00724295

}
vec_element_7 = {
prrepl_trace_point: location = 145.803 452.698
                   direction = -0.848048 -0.529919
                       width = 3
                    strength = 0.00805459

}
vec_element_8 = {
prrepl_trace_point: location = 144.082 451.736
                   direction = -0.927184 -0.374607
                       width = 3
                    strength = 0.00909215

}
vec_element_9 = {
prrepl_trace_point: location = 142.134 451.219
                   direction = -0.927184 -0.374607
                       width = 3
                    strength = 0.00932215

}
vec_element_10 = {
prrepl_trace_point: location = 140.373 450.238
                   direction = -0.927184 -0.374607
                       width = 3
                    strength = 0.00922708

}
vec_element_11 = {
prrepl_trace_point: location = 138.77 448.946
                   direction = -0.848048 -0.529919
                       width = 3
                    strength = 0.00864786

}
vec_element_12 = {
prrepl_trace_point: location = 136.942 448.098
                   direction = -0.848048 -0.529919
                       width = 3
                    strength = 0.00838746

}
vec_element_13 = {
prrepl_trace_point: location = 135.113 447.251
                   direction = -0.848048 -0.529919
                       width = 3
                    strength = 0.00839533

}
vec_element_14 = {
prrepl_trace_point: location = 133.55 445.979
                   direction = -0.848048 -0.529919
                       width = 3
                    strength = 0.00838712

}

}

trace_points = {
vec_num = 35
vec_element_0 = {
prrepl_trace_point: location = 84.4733 419.748
                   direction = -0.615661 -0.788011
                       width = 4
                    strength = 0.00388918

}
vec_element_1 = {
prrepl_trace_point: location = 83.045 418.326
                   direction = -0.615661 -0.788011
                       width = 4
                    strength = 0.00421923

}
vec_element_2 = {
prrepl_trace_point: location = 81.7557 416.834
                   direction = -0.743145 -0.669131
                       width = 4
                    strength = 0.00469753

}
vec_element_3 = {
prrepl_trace_point: location = 80.4367 415.31
                   direction = -0.743145 -0.669131
                       width = 3
                    strength = 0.00579553

}
vec_element_4 = {
prrepl_trace_point: location = 78.7831 414.157
                   direction = -0.743145 -0.669131
                       width = 3
                    strength = 0.00670479

}
vec_element_5 = {
prrepl_trace_point: location = 77.4641 412.633
                   direction = -0.743145 -0.669131
                       width = 3
                    strength = 0.00754701

}
vec_element_6 = {
prrepl_trace_point: location = 76.0655 411.243
                   direction = -0.615661 -0.788011
                       width = 3
                    strength = 0.00787977

}
vec_element_7 = {
prrepl_trace_point: location = 75.0312 409.513
                   direction = -0.615661 -0.788011
                       width = 3
                    strength = 0.00798119

}
vec_element_8 = {
prrepl_trace_point: location = 73.6028 408.091
                   direction = -0.615661 -0.788011
                       width = 3
                    strength = 0.00770295

}
vec_element_9 = {
prrepl_trace_point: location = 72.5685 406.361
                   direction = -0.615661 -0.788011
                       width = 3
                    strength = 0.00739173

}
vec_element_10 = {
prrepl_trace_point: location = 71.1402 404.939
                   direction = -0.615661 -0.788011
                       width = 3
                    strength = 0.00732219

}
vec_element_11 = {
prrepl_trace_point: location = 69.7119 403.517
                   direction = -0.615661 -0.788011
                       width = 3
                    strength = 0.00717384

}
vec_element_12 = {
prrepl_trace_point: location = 68.6775 401.787
                   direction = -0.615661 -0.788011
                       width = 4
                    strength = 0.00767888

}
vec_element_13 = {
prrepl_trace_point: location = 67.6432 400.057
                   direction = -0.615661 -0.788011
                       width = 4
                    strength = 0.00758814

}
vec_element_14 = {
prrepl_trace_point: location = 66.2149 398.635
                   direction = -0.615661 -0.788011
                       width = 4
                    strength = 0.00722819

}
vec_element_15 = {
prrepl_trace_point: location = 65.1806 396.905
                   direction = -0.615661 -0.788011
                       width = 4
                    strength = 0.00685921

}
vec_element_16 = {
prrepl_trace_point: location = 63.4973 395.721
                   direction = -0.743145 -0.669131
                       width = 4
                    strength = 0.00693002

}
vec_element_17 = {
prrepl_trace_point: location = 61.8437 394.568
                   direction = -0.743145 -0.669131
                       width = 3
                    strength = 0.00777033

}
vec_element_18 = {
prrepl_trace_point: location = 60.5247 393.044
                   direction = -0.743145 -0.669131
                       width = 3
                    strength = 0.00853031

}
vec_element_19 = {
prrepl_trace_point: location = 58.8711 391.892
                   direction = -0.743145 -0.669131
                       width = 3
                    strength = 0.00869921

}
vec_element_20 = {
prrepl_trace_point: location = 57.5521 390.368
                   direction = -0.743145 -0.669131
                       width = 3
                    strength = 0.00917761

}
vec_element_21 = {
prrepl_trace_point: location = 56.2331 388.844
                   direction = -0.743145 -0.669131
                       width = 3
                    strength = 0.00960674

}
vec_element_22 = {
prrepl_trace_point: location = 54.9141 387.32
                   direction = -0.743145 -0.669131
                       width = 3
                    strength = 0.00890518

}
vec_element_23 = {
prrepl_trace_point: location = 52.7162 386.817
                   direction = -0.848048 -0.529919
                       width = 3
                    strength = 0.00859879

}
vec_element_24 = {
prrepl_trace_point: location = 51.1525 385.545
                   direction = -0.848048 -0.529919
                       width = 3
                    strength = 0.00770131

}
vec_element_25 = {
prrepl_trace_point: location = 49.324 384.697
                   direction = -0.848048 -0.529919
                       width = 3
                    strength = 0.00675823

}
vec_element_26 = {
prrepl_trace_point: location = 47.7604 383.426
                   direction = -0.848048 -0.529919
                       width = 3
                    strength = 0.00675602

}
vec_element_27 = {
prrepl_trace_point: location = 45.7735 382.888
                   direction = -0.927184 -0.374607
                       width = 3
                    strength = 0.00742471

}
vec_element_28 = {
prrepl_trace_point: location = 44.0128 381.907
                   direction = -0.927184 -0.374607
                       width = 3
                    strength = 0.0083056

}
vec_element_29 = {
prrepl_trace_point: location = 42.2521 380.926
                   direction = -0.927184 -0.374607
                       width = 3
                    strength = 0.00864504

}
vec_element_30 = {
prrepl_trace_point: location = 40.3041 380.409
                   direction = -0.927184 -0.374607
                       width = 3
                    strength = 0.00882856

}
vec_element_31 = {
prrepl_trace_point: location = 38.5433 379.428
                   direction = -0.927184 -0.374607
                       width = 3
                    strength = 0.00845056

}
vec_element_32 = {
prrepl_trace_point: location = 36.9409 378.136
                   direction = -0.848048 -0.529919
                       width = 3
                    strength = 0.00799916

}
vec_element_33 = {
prrepl_trace_point: location = 35.1123 377.288
                   direction = -0.848048 -0.529919
                       width = 3
                    strength = 0.00750562

}
vec_element_34 = {
prrepl_trace_point: location = 33.5487 376.017
                   direction = -0.848048 -0.529919
                       width = 3
                    strength = 0.00712496

}

}

trace_points = {
vec_num = 47
vec_element_0 = {
prrepl_trace_point: location = 119.594 97.8253
                   direction = 0.990268 -0.139173
                       width = 3
                    strength = 0.0096176

}
vec_element_1 = {
prrepl_trace_point: location = 121.585 98.4887
                   direction = 0.978148 0.207912
                       width = 3
                    strength = 0.010711

}
vec_element_2 = {
prrepl_trace_point: location = 123.49 99.149
                   direction = 0.978148 0.207912
                       width = 3
                    strength = 0.00997302

}
vec_element_3 = {
prrepl_trace_point: location = 125.394 99.8094
                   direction = 0.978148 0.207912
                       width = 3
                    strength = 0.00939045

}
vec_element_4 = {
prrepl_trace_point: location = 127.402 99.9807
                   direction = 0.978148 0.207912
                       width = 3
                    strength = 0.00894999

}
vec_element_5 = {
prrepl_trace_point: location = 129.411 100.152
                   direction = 0.978148 0.207912
                       width = 3
                    strength = 0.00900618

}
vec_element_6 = {
prrepl_trace_point: location = 131.315 100.812
                   direction = 0.978148 0.207912
                       width = 3
                    strength = 0.00964803

}
vec_element_7 = {
prrepl_trace_point: location = 133.427 100.495
                   direction = 0.978148 0.207912
                       width = 3
                    strength = 0.010261

}
vec_element_8 = {
prrepl_trace_point: location = 135.332 101.155
                   direction = 0.978148 0.207912
                       width = 3
                    strength = 0.0106264

}
vec_element_9 = {
prrepl_trace_point: location = 137.236 101.815
                   direction = 0.978148 0.207912
                       width = 3
                    strength = 0.0103571

}
vec_element_10 = {
prrepl_trace_point: location = 139.142 102.32
                   direction = 0.927184 0.374607
                       width = 3
                    strength = 0.00949159

}
vec_element_11 = {
prrepl_trace_point: location = 141.192 102.504
                   direction = 0.978148 0.207912
                       width = 4
                    strength = 0.00888257

}
vec_element_12 = {
prrepl_trace_point: location = 143.096 103.164
                   direction = 0.978148 0.207912
                       width = 3
                    strength = 0.00873815

}
vec_element_13 = {
prrepl_trace_point: location = 145.001 103.825
                   direction = 0.978148 0.207912
                       width = 3
                    strength = 0.00889914

}
vec_element_14 = {
prrepl_trace_point: location = 147.052 103.65
                   direction = 0.999391 0.0348995
                       width = 3
                    strength = 0.00910634

}
vec_element_15 = {
prrepl_trace_point: location = 149.042 103.97
                   direction = 0.999391 0.0348995
                       width = 3
                    strength = 0.0096347

}
vec_element_16 = {
prrepl_trace_point: location = 150.989 104.635
                   direction = 0.978148 0.207912
                       width = 3
                    strength = 0.0102234

}
vec_element_17 = {
prrepl_trace_point: location = 152.997 104.807
                   direction = 0.978148 0.207912
                       width = 3
                    strength = 0.0111689

}
vec_element_18 = {
prrepl_trace_point: location = 155.152 104.143
                   direction = 0.999391 0.0348995
                       width = 3
                    strength = 0.0116798

}
vec_element_19 = {
prrepl_trace_point: location = 157.125 104.962
                   direction = 0.999391 0.0348995
                       width = 3
                    strength = 0.011996

}
vec_element_20 = {
prrepl_trace_point: location = 159.132 104.782
                   direction = 0.999391 0.0348995
                       width = 3
                    strength = 0.0115987

}
vec_element_21 = {
prrepl_trace_point: location = 161.14 104.602
                   direction = 0.999391 0.0348995
                       width = 3
                    strength = 0.0110715

}
vec_element_22 = {
prrepl_trace_point: location = 163.13 104.922
                   direction = 0.999391 0.0348995
                       width = 3
                    strength = 0.0107692

}
vec_element_23 = {
prrepl_trace_point: location = 165.137 104.742
                   direction = 0.999391 0.0348995
                       width = 3
                    strength = 0.0107982

}
vec_element_24 = {
prrepl_trace_point: location = 167.127 105.061
                   direction = 0.999391 0.0348995
                       width = 3
                    strength = 0.0107771

}
vec_element_25 = {
prrepl_trace_point: location = 169.135 104.881
                   direction = 0.999391 0.0348995
                       width = 3
                    strength = 0.01075

}
vec_element_26 = {
prrepl_trace_point: location = 171.142 104.701
                   direction = 0.999391 0.0348995
                       width = 3
                    strength = 0.0106229

}
vec_element_27 = {
prrepl_trace_point: location = 173.114 104.673
                   direction = 0.990268 -0.139173
                       width = 3
                    strength = 0.0107161

}
vec_element_28 = {
prrepl_trace_point: location = 175.13 104.642
                   direction = 0.990268 -0.139173
                       width = 3
                    strength = 0.0107109

}
vec_element_29 = {
prrepl_trace_point: location = 177.075 104.116
                   direction = 0.990268 -0.139173
                       width = 3
                    strength = 0.0104379

}
vec_element_30 = {
prrepl_trace_point: location = 179.091 104.085
                   direction = 0.990268 -0.139173
                       width = 3
                    strength = 0.0104874

}
vec_element_31 = {
prrepl_trace_point: location = 181.106 104.054
                   direction = 0.990268 -0.139173
                       width = 3
                    strength = 0.010279

}
vec_element_32 = {
prrepl_trace_point: location = 183.052 103.528
                   direction = 0.990268 -0.139173
                       width = 3
                    strength = 0.0104105

}
vec_element_33 = {
prrepl_trace_point: location = 185.067 103.498
                   direction = 0.990268 -0.139173
                       width = 3
                    strength = 0.0107864

}
vec_element_34 = {
prrepl_trace_point: location = 187.082 103.467
                   direction = 0.990268 -0.139173
                       width = 3
                    strength = 0.0111719

}
vec_element_35 = {
prrepl_trace_point: location = 189.028 102.941
                   direction = 0.990268 -0.139173
                       width = 3
                    strength = 0.0120825

}
vec_element_36 = {
prrepl_trace_point: location = 191.043 102.91
                   direction = 0.990268 -0.139173
                       width = 3
                    strength = 0.0124372

}
vec_element_37 = {
prrepl_trace_point: location = 193.077 103.228
                   direction = 0.999391 0.0348995
                       width = 3
                    strength = 0.0126391

}
vec_element_38 = {
prrepl_trace_point: location = 195.067 103.547
                   direction = 0.999391 0.0348995
                       width = 3
                    strength = 0.0126314

}
vec_element_39 = {
prrepl_trace_point: location = 197.075 103.367
                   direction = 0.999391 0.0348995
                       width = 3
                    strength = 0.0124847

}
vec_element_40 = {
prrepl_trace_point: location = 199.082 103.187
                   direction = 0.999391 0.0348995
                       width = 3
                    strength = 0.0124546

}
vec_element_41 = {
prrepl_trace_point: location = 201.071 102.659
                   direction = 0.990268 -0.139173
                       width = 3
                    strength = 0.013006

}
vec_element_42 = {
prrepl_trace_point: location = 203.105 102.976
                   direction = 0.999391 0.0348995
                       width = 3
                    strength = 0.0136486

}
vec_element_43 = {
prrepl_trace_point: location = 205.112 102.796
                   direction = 0.999391 0.0348995
                       width = 3
                    strength = 0.0136767

}
vec_element_44 = {
prrepl_trace_point: location = 207.12 102.616
                   direction = 0.999391 0.0348995
                       width = 3
                    strength = 0.0129078

}
vec_element_45 = {
prrepl_trace_point: location = 209.11 102.936
                   direction = 0.999391 0.0348995
                       width = 3
                    strength = 0.0113998

}
vec_element_46 = {
prrepl_trace_point: location = 211.058 103.602
                   direction = 0.978148 0.207912
                       width = 3
                    strength = 0.00960418

}

}

trace_points = {
vec_num = 50
vec_element_0 = {
prrepl_trace_point: location = 337.847 96.7648
                   direction = 0.951057 -0.309017
                       width = 4
                    strength = 0.00800025

}
vec_element_1 = {
prrepl_trace_point: location = 339.826 96.3845
                   direction = 0.951057 -0.309017
                       width = 4
                    strength = 0.00889891

}
vec_element_2 = {
prrepl_trace_point: location = 341.884 96.344
                   direction = 0.990268 -0.139173
                       width = 4
                    strength = 0.00873164

}
vec_element_3 = {
prrepl_trace_point: location = 343.917 96.6613
                   direction = 0.999391 0.0348995
                       width = 4
                    strength = 0.00837605

}
vec_element_4 = {
prrepl_trace_point: location = 345.882 96.8273
                   direction = 0.978148 0.207912
                       width = 5
                    strength = 0.00943653

}
vec_element_5 = {
prrepl_trace_point: location = 347.789 97.332
                   direction = 0.927184 0.374607
                       width = 4
                    strength = 0.0103786

}
vec_element_6 = {
prrepl_trace_point: location = 349.737 97.8494
                   direction = 0.927184 0.374607
                       width = 4
                    strength = 0.0111479

}
vec_element_7 = {
prrepl_trace_point: location = 351.599 98.497
                   direction = 0.978148 0.207912
                       width = 4
                    strength = 0.0116495

}
vec_element_8 = {
prrepl_trace_point: location = 353.402 99.4908
                   direction = 0.927184 0.374607
                       width = 4
                    strength = 0.0119522

}
vec_element_9 = {
prrepl_trace_point: location = 355.35 100.008
                   direction = 0.927184 0.374607
                       width = 4
                    strength = 0.0112782

}
vec_element_10 = {
prrepl_trace_point: location = 356.952 101.3
                   direction = 0.848048 0.529919
                       width = 4
                    strength = 0.0102283

}
vec_element_11 = {
prrepl_trace_point: location = 358.306 102.85
                   direction = 0.743145 0.669131
                       width = 4
                    strength = 0.00941958

}
vec_element_12 = {
prrepl_trace_point: location = 359.96 104.003
                   direction = 0.743145 0.669131
                       width = 4
                    strength = 0.0088758

}
vec_element_13 = {
prrepl_trace_point: location = 361.823 104.877
                   direction = 0.848048 0.529919
                       width = 4
                    strength = 0.00878744

}
vec_element_14 = {
prrepl_trace_point: location = 363.652 105.724
                   direction = 0.848048 0.529919
                       width = 4
                    strength = 0.0089268

}
vec_element_15 = {
prrepl_trace_point: location = 365.215 106.996
                   direction = 0.848048 0.529919
                       width = 4
                    strength = 0.00920124

}
vec_element_16 = {
prrepl_trace_point: location = 366.779 108.268
                   direction = 0.848048 0.529919
                       width = 4
                    strength = 0.00943123

}
vec_element_17 = {
prrepl_trace_point: location = 368.343 109.54
                   direction = 0.848048 0.529919
                       width = 4
                    strength = 0.00939727

}
vec_element_18 = {
prrepl_trace_point: location = 370.171 110.388
                   direction = 0.848048 0.529919
                       width = 4
                    strength = 0.00927835

}
vec_element_19 = {
prrepl_trace_point: location = 371.735 111.66
                   direction = 0.848048 0.529919
                       width = 4
                    strength = 0.00956018

}
vec_element_20 = {
prrepl_trace_point: location = 373.089 113.21
                   direction = 0.743145 0.669131
                       width = 4
                    strength = 0.0100249

}
vec_element_21 = {
prrepl_trace_point: location = 374.408 114.734
                   direction = 0.743145 0.669131
                       width = 4
                    strength = 0.0109403

}
vec_element_22 = {
prrepl_trace_point: location = 376.061 115.886
                   direction = 0.743145 0.669131
                       width = 4
                    strength = 0.0118956

}
vec_element_23 = {
prrepl_trace_point: location = 377.924 116.761
                   direction = 0.848048 0.529919
                       width = 4
                    strength = 0.0123964

}
vec_element_24 = {
prrepl_trace_point: location = 379.488 118.032
                   direction = 0.848048 0.529919
                       width = 4
                    strength = 0.0123778

}
vec_element_25 = {
prrepl_trace_point: location = 381.317 118.88
                   direction = 0.848048 0.529919
                       width = 4
                    strength = 0.0115026

}
vec_element_26 = {
prrepl_trace_point: location = 382.615 120.576
                   direction = 0.848048 0.529919
                       width = 4
                    strength = 0.0104538

}
vec_element_27 = {
prrepl_trace_point: location = 384.444 121.424
                   direction = 0.848048 0.529919
                       width = 4
                    strength = 0.0103656

}
vec_element_28 = {
prrepl_trace_point: location = 386.431 121.961
                   direction = 0.927184 0.374607
                       width = 4
                    strength = 0.0112057

}
vec_element_29 = {
prrepl_trace_point: location = 388.379 122.479
                   direction = 0.927184 0.374607
                       width = 4
                    strength = 0.0120829

}
vec_element_30 = {
prrepl_trace_point: location = 390.139 123.46
                   direction = 0.927184 0.374607
                       width = 4
                    strength = 0.0127109

}
vec_element_31 = {
prrepl_trace_point: location = 391.742 124.751
                   direction = 0.848048 0.529919
                       width = 4
                    strength = 0.0124786

}
vec_element_32 = {
prrepl_trace_point: location = 393.306 126.023
                   direction = 0.848048 0.529919
                       width = 4
                    strength = 0.0121637

}
vec_element_33 = {
prrepl_trace_point: location = 395.134 126.871
                   direction = 0.848048 0.529919
                       width = 4
                    strength = 0.0114364

}
vec_element_34 = {
prrepl_trace_point: location = 396.963 127.719
                   direction = 0.848048 0.529919
                       width = 4
                    strength = 0.0110896

}
vec_element_35 = {
prrepl_trace_point: location = 398.526 128.991
                   direction = 0.848048 0.529919
                       width = 4
                    strength = 0.0106658

}
vec_element_36 = {
prrepl_trace_point: location = 400.355 129.838
                   direction = 0.848048 0.529919
                       width = 4
                    strength = 0.0100693

}
vec_element_37 = {
prrepl_trace_point: location = 401.654 131.534
                   direction = 0.848048 0.529919
                       width = 3
                    strength = 0.00973649

}
vec_element_38 = {
prrepl_trace_point: location = 403.217 132.806
                   direction = 0.848048 0.529919
                       width = 2
                    strength = 0.0105779

}
vec_element_39 = {
prrepl_trace_point: location = 404.781 134.078
                   direction = 0.848048 0.529919
                       width = 2
                    strength = 0.00985801

}
vec_element_40 = {
prrepl_trace_point: location = 406.874 134.502
                   direction = 0.848048 0.529919
                       width = 3
                    strength = 0.00915009

}
vec_element_41 = {
prrepl_trace_point: location = 408.703 135.35
                   direction = 0.848048 0.529919
                       width = 3
                    strength = 0.00793469

}
vec_element_42 = {
prrepl_trace_point: location = 410.057 136.9
                   direction = 0.743145 0.669131
                       width = 3
                    strength = 0.00734513

}
vec_element_43 = {
prrepl_trace_point: location = 411.71 138.052
                   direction = 0.743145 0.669131
                       width = 3
                    strength = 0.00789956

}
vec_element_44 = {
prrepl_trace_point: location = 413.364 139.205
                   direction = 0.743145 0.669131
                       width = 3
                    strength = 0.00872881

}
vec_element_45 = {
prrepl_trace_point: location = 414.893 140.45
                   direction = 0.848048 0.529919
                       width = 3
                    strength = 0.00970654

}
vec_element_46 = {
prrepl_trace_point: location = 416.511 141.577
                   direction = 0.743145 0.669131
                       width = 3
                    strength = 0.0102315

}
vec_element_47 = {
prrepl_trace_point: location = 418.165 142.729
                   direction = 0.743145 0.669131
                       width = 3
                    strength = 0.0100704

}
vec_element_48 = {
prrepl_trace_point: location = 419.484 144.253
                   direction = 0.743145 0.669131
                       width = 3
                    strength = 0.00996576

}
vec_element_49 = {
prrepl_trace_point: location = 420.803 145.777
                   direction = 0.743145 0.669131
                       width = 3
                    strength = 0.0093326

}

}

trace_points = {
vec_num = 5
vec_element_0 = {
prrepl_trace_point: location = 458.312 175.601
                   direction = 0.743145 0.669131
                       width = 2
                    strength = 0.00843669

}
vec_element_1 = {
prrepl_trace_point: location = 459.084 177.553
                   direction = 0.469472 0.882948
                       width = 3
                    strength = 0.00810555

}
vec_element_2 = {
prrepl_trace_point: location = 460.243 179.201
                   direction = 0.469472 0.882948
                       width = 3
                    strength = 0.00811286

}
vec_element_3 = {
prrepl_trace_point: location = 460.52 181.319
                   direction = 0.469472 0.882948
                       width = 2
                    strength = 0.00833742

}
vec_element_4 = {
prrepl_trace_point: location = 461.359 183.104
                   direction = 0.309017 0.951057
                       width = 2
                    strength = 0.00913302

}

}

trace_points = {
vec_num = 10
vec_element_0 = {
prrepl_trace_point: location = 476.791 242.829
                   direction = 0.615661 0.788011
                       width = 1
                    strength = 0.00644909

}
vec_element_1 = {
prrepl_trace_point: location = 478.22 244.251
                   direction = 0.615661 0.788011
                       width = 1
                    strength = 0.00886918

}
vec_element_2 = {
prrepl_trace_point: location = 479.254 245.981
                   direction = 0.615661 0.788011
                       width = 2
                    strength = 0.0100743

}
vec_element_3 = {
prrepl_trace_point: location = 480.288 247.711
                   direction = 0.615661 0.788011
                       width = 2
                    strength = 0.0099099

}
vec_element_4 = {
prrepl_trace_point: location = 481.717 249.133
                   direction = 0.615661 0.788011
                       width = 3
                    strength = 0.0114123

}
vec_element_5 = {
prrepl_trace_point: location = 483.247 250.437
                   direction = 0.469472 0.882948
                       width = 4
                    strength = 0.0129085

}
vec_element_6 = {
prrepl_trace_point: location = 483.965 252.321
                   direction = 0.469472 0.882948
                       width = 4
                    strength = 0.0126359

}
vec_element_7 = {
prrepl_trace_point: location = 483.921 254.575
                   direction = 0.309017 0.951057
                       width = 5
                    strength = 0.0119848

}
vec_element_8 = {
prrepl_trace_point: location = 484.146 256.573
                   direction = 0.469472 0.882948
                       width = 6
                    strength = 0.0131766

}
vec_element_9 = {
prrepl_trace_point: location = 484.423 258.691
                   direction = 0.469472 0.882948
                       width = 6
                    strength = 0.015003

}

}

trace_points = {
vec_num = 26
vec_element_0 = {
prrepl_trace_point: location = 486.301 262.222
                   direction = 0.469472 0.882948
                       width = 5
                    strength = 0.0152493

}
vec_element_1 = {
prrepl_trace_point: location = 487.461 263.871
                   direction = 0.469472 0.882948
                       width = 5
                    strength = 0.0137633

}
vec_element_2 = {
prrepl_trace_point: location = 489.354 265.095
                   direction = 0.615661 0.788011
                       width = 4
                    strength = 0.0132267

}
vec_element_3 = {
prrepl_trace_point: location = 490.169 266.843
                   direction = 0.309017 0.951057
                       width = 3
                    strength = 0.0146331

}
vec_element_4 = {
prrepl_trace_point: location = 491.025 268.668
                   direction = 0.309017 0.951057
                       width = 3
                    strength = 0.0171065

}
vec_element_5 = {
prrepl_trace_point: location = 491.405 270.647
                   direction = 0.309017 0.951057
                       width = 3
                    strength = 0.019626

}
vec_element_6 = {
prrepl_trace_point: location = 492.261 272.472
                   direction = 0.309017 0.951057
                       width = 3
                    strength = 0.0231152

}
vec_element_7 = {
prrepl_trace_point: location = 492.302 274.53
                   direction = 0.139173 0.990268
                       width = 3
                    strength = 0.0250241

}
vec_element_8 = {
prrepl_trace_point: location = 492.332 276.545
                   direction = 0.139173 0.990268
                       width = 3
                    strength = 0.0257598

}
vec_element_9 = {
prrepl_trace_point: location = 492.363 278.561
                   direction = 0.139173 0.990268
                       width = 3
                    strength = 0.0239789

}
vec_element_10 = {
prrepl_trace_point: location = 492.889 280.506
                   direction = 0.139173 0.990268
                       width = 3
                    strength = 0.0217699

}
vec_element_11 = {
prrepl_trace_point: location = 493.755 282.374
                   direction = 0.309017 0.951057
                       width = 3
                    strength = 0.0199034

}
vec_element_12 = {
prrepl_trace_point: location = 494.271 284.277
                   direction = 0.139173 0.990268
                       width = 4
                    strength = 0.020272

}
vec_element_13 = {
prrepl_trace_point: location = 494.302 286.292
                   direction = 0.139173 0.990268
                       width = 4
                    strength = 0.0228808

}
vec_element_14 = {
prrepl_trace_point: location = 494.827 288.238
                   direction = 0.139173 0.990268
                       width = 4
                    strength = 0.0253143

}
vec_element_15 = {
prrepl_trace_point: location = 494.858 290.253
                   direction = 0.139173 0.990268
                       width = 4
                    strength = 0.0274091

}
vec_element_16 = {
prrepl_trace_point: location = 494.889 292.269
                   direction = 0.139173 0.990268
                       width = 4
                    strength = 0.0282839

}
vec_element_17 = {
prrepl_trace_point: location = 494.92 294.284
                   direction = 0.139173 0.990268
                       width = 4
                    strength = 0.0276532

}
vec_element_18 = {
prrepl_trace_point: location = 495.446 296.23
                   direction = 0.139173 0.990268
                       width = 4
                    strength = 0.025519

}
vec_element_19 = {
prrepl_trace_point: location = 495.972 298.175
                   direction = 0.139173 0.990268
                       width = 3
                    strength = 0.0226844

}
vec_element_20 = {
prrepl_trace_point: location = 496.837 300.043
                   direction = 0.309017 0.951057
                       width = 3
                    strength = 0.0199259

}
vec_element_21 = {
prrepl_trace_point: location = 497.217 302.022
                   direction = 0.309017 0.951057
                       width = 3
                    strength = 0.0158742

}
vec_element_22 = {
prrepl_trace_point: location = 497.258 304.08
                   direction = 0.139173 0.990268
                       width = 3
                    strength = 0.0115783

}
vec_element_23 = {
prrepl_trace_point: location = 496.446 306.183
                   direction = -0.0348995 0.999391
                       width = 2
                    strength = 0.009716

}
vec_element_24 = {
prrepl_trace_point: location = 495.946 308.046
                   direction = -0.374607 0.927184
                       width = 3
                    strength = 0.00928311

}
vec_element_25 = {
prrepl_trace_point: location = 494.376 309.439
                   direction = -0.669131 0.743145
                       width = 3
                    strength = 0.00838075

}

}

trace_points = {
vec_num = 12
vec_element_0 = {
prrepl_trace_point: location = 491.545 312.11
                   direction = -0.374607 0.927184
                       width = 4
                    strength = 0.00877335

}
vec_element_1 = {
prrepl_trace_point: location = 491.707 314.203
                   direction = -0.0348995 0.999391
                       width = 5
                    strength = 0.0163299

}
vec_element_2 = {
prrepl_trace_point: location = 493.575 316.149
                   direction = 0.309017 0.951057
                       width = 4
                    strength = 0.0201613

}
vec_element_3 = {
prrepl_trace_point: location = 495.227 317.683
                   direction = 0.469472 0.882948
                       width = 5
                    strength = 0.0207251

}
vec_element_4 = {
prrepl_trace_point: location = 496.387 319.331
                   direction = 0.469472 0.882948
                       width = 5
                    strength = 0.0197873

}
vec_element_5 = {
prrepl_trace_point: location = 497.105 321.214
                   direction = 0.469472 0.882948
                       width = 5
                    strength = 0.0182556

}
vec_element_6 = {
prrepl_trace_point: location = 497.944 322.999
                   direction = 0.309017 0.951057
                       width = 5
                    strength = 0.0170763

}
vec_element_7 = {
prrepl_trace_point: location = 498.324 324.979
                   direction = 0.309017 0.951057
                       width = 5
                    strength = 0.0166511

}
vec_element_8 = {
prrepl_trace_point: location = 498.704 326.958
                   direction = 0.309017 0.951057
                       width = 5
                    strength = 0.0163633

}
vec_element_9 = {
prrepl_trace_point: location = 499.56 328.783
                   direction = 0.309017 0.951057
                       width = 5
                    strength = 0.0160985

}
vec_element_10 = {
prrepl_trace_point: location = 499.94 330.762
                   direction = 0.309017 0.951057
                       width = 6
                    strength = 0.0153644

}
vec_element_11 = {
prrepl_trace_point: location = 500.321 332.742
                   direction = 0.309017 0.951057
                       width = 6
                    strength = 0.0144101

}

}

trace_points = {
vec_num = 7
vec_element_0 = {
prrepl_trace_point: location = 524.048 381.068
                   direction = 0.615661 0.788011
                       width = 5
                    strength = 0.00744445

}
vec_element_1 = {
prrepl_trace_point: location = 526.519 381.637
                   direction = 0.743145 0.669131
                       width = 6
                    strength = 0.00708543

}
vec_element_2 = {
prrepl_trace_point: location = 528.252 382.655
                   direction = 0.615661 0.788011
                       width = 6
                    strength = 0.00776808

}
vec_element_3 = {
prrepl_trace_point: location = 529.541 384.148
                   direction = 0.743145 0.669131
                       width = 6
                    strength = 0.00820642

}
vec_element_4 = {
prrepl_trace_point: location = 531.898 384.339
                   direction = 0.927184 0.374607
                       width = 5
                    strength = 0.00767033

}
vec_element_5 = {
prrepl_trace_point: location = 533.948 384.524
                   direction = 0.978148 0.207912
                       width = 4
                    strength = 0.00832022

}
vec_element_6 = {
prrepl_trace_point: location = 535.956 384.695
                   direction = 0.978148 0.207912
                       width = 3
                    strength = 0.00739161

}

}

trace_points = {
vec_num = 6
vec_element_0 = {
prrepl_trace_point: location = 87.5212 292.649
                   direction = -0.951057 -0.309017
                       width = 2
                    strength = 0.00728712

}
vec_element_1 = {
prrepl_trace_point: location = 89.5006 293.029
                   direction = -0.951057 -0.309017
                       width = 2
                    strength = 0.00725329

}
vec_element_2 = {
prrepl_trace_point: location = 91.3254 293.885
                   direction = -0.951057 -0.309017
                       width = 2
                    strength = 0.00780759

}
vec_element_3 = {
prrepl_trace_point: location = 93.1503 294.741
                   direction = -0.951057 -0.309017
                       width = 2
                    strength = 0.00781848

}
vec_element_4 = {
prrepl_trace_point: location = 95.1297 295.121
                   direction = -0.951057 -0.309017
                       width = 2
                    strength = 0.0080117

}
vec_element_5 = {
prrepl_trace_point: location = 97.109 295.502
                   direction = -0.951057 -0.309017
                       width = 1
                    strength = 0.00789866

}

}

trace_points = {
vec_num = 48
vec_element_0 = {
prrepl_trace_point: location = 108.955 296.912
                   direction = -0.848048 0.529919
                       width = 2
                    strength = 0.00631004

}
vec_element_1 = {
prrepl_trace_point: location = 110.518 295.64
                   direction = -0.848048 0.529919
                       width = 2
                    strength = 0.00579983

}
vec_element_2 = {
prrepl_trace_point: location = 112.308 294.812
                   direction = -0.927184 0.374607
                       width = 2
                    strength = 0.0062656

}
vec_element_3 = {
prrepl_trace_point: location = 114.069 293.831
                   direction = -0.927184 0.374607
                       width = 2
                    strength = 0.00710479

}
vec_element_4 = {
prrepl_trace_point: location = 115.829 292.85
                   direction = -0.927184 0.374607
                       width = 2
                    strength = 0.00707491

}
vec_element_5 = {
prrepl_trace_point: location = 118.081 292.736
                   direction = -0.848048 0.529919
                       width = 2
                    strength = 0.00805485

}
vec_element_6 = {
prrepl_trace_point: location = 119.91 291.889
                   direction = -0.848048 0.529919
                       width = 2
                    strength = 0.00770088

}
vec_element_7 = {
prrepl_trace_point: location = 121.209 290.193
                   direction = -0.848048 0.529919
                       width = 2
                    strength = 0.0083786

}
vec_element_8 = {
prrepl_trace_point: location = 123.037 289.345
                   direction = -0.848048 0.529919
                       width = 2
                    strength = 0.00846448

}
vec_element_9 = {
prrepl_trace_point: location = 124.601 288.073
                   direction = -0.848048 0.529919
                       width = 2
                    strength = 0.00852172

}
vec_element_10 = {
prrepl_trace_point: location = 126.164 286.801
                   direction = -0.848048 0.529919
                       width = 2
                    strength = 0.00785752

}
vec_element_11 = {
prrepl_trace_point: location = 127.728 285.529
                   direction = -0.848048 0.529919
                       width = 2
                    strength = 0.00603936

}
vec_element_12 = {
prrepl_trace_point: location = 129.257 284.284
                   direction = -0.743145 0.669131
                       width = 2
                    strength = 0.00511646

}
vec_element_13 = {
prrepl_trace_point: location = 132.004 281.338
                   direction = -0.743145 0.669131
                       width = 3
                    strength = 0.00508376

}
vec_element_14 = {
prrepl_trace_point: location = 133.323 279.814
                   direction = -0.743145 0.669131
                       width = 2
                    strength = 0.00620837

}
vec_element_15 = {
prrepl_trace_point: location = 134.642 278.29
                   direction = -0.743145 0.669131
                       width = 2
                    strength = 0.00627247

}
vec_element_16 = {
prrepl_trace_point: location = 136.63 277.509
                   direction = -0.743145 0.669131
                       width = 3
                    strength = 0.00572423

}
vec_element_17 = {
prrepl_trace_point: location = 137.719 275.534
                   direction = -0.848048 0.529919
                       width = 3
                    strength = 0.00578958

}
vec_element_18 = {
prrepl_trace_point: location = 139.813 275.111
                   direction = -0.848048 0.529919
                       width = 2
                    strength = 0.00567959

}
vec_element_19 = {
prrepl_trace_point: location = 141.641 274.263
                   direction = -0.848048 0.529919
                       width = 2
                    strength = 0.00626469

}
vec_element_20 = {
prrepl_trace_point: location = 143.244 272.971
                   direction = -0.927184 0.374607
                       width = 2
                    strength = 0.00706966

}
vec_element_21 = {
prrepl_trace_point: location = 145.004 271.99
                   direction = -0.927184 0.374607
                       width = 2
                    strength = 0.00741374

}
vec_element_22 = {
prrepl_trace_point: location = 146.807 270.996
                   direction = -0.978148 0.207912
                       width = 2
                    strength = 0.00739582

}
vec_element_23 = {
prrepl_trace_point: location = 148.772 270.83
                   direction = -0.999391 0.0348995
                       width = 2
                    strength = 0.0084243

}
vec_element_24 = {
prrepl_trace_point: location = 150.779 271.01
                   direction = -0.999391 0.0348995
                       width = 2
                    strength = 0.00887847

}
vec_element_25 = {
prrepl_trace_point: location = 152.769 270.691
                   direction = -0.999391 0.0348995
                       width = 2
                    strength = 0.00918578

}
vec_element_26 = {
prrepl_trace_point: location = 154.803 270.373
                   direction = -0.990268 -0.139173
                       width = 2
                    strength = 0.00946834

}
vec_element_27 = {
prrepl_trace_point: location = 156.749 270.899
                   direction = -0.990268 -0.139173
                       width = 2
                    strength = 0.0101984

}
vec_element_28 = {
prrepl_trace_point: location = 158.764 270.93
                   direction = -0.990268 -0.139173
                       width = 2
                    strength = 0.0112979

}
vec_element_29 = {
prrepl_trace_point: location = 160.779 270.961
                   direction = -0.990268 -0.139173
                       width = 2
                    strength = 0.0109213

}
vec_element_30 = {
prrepl_trace_point: location = 162.725 271.487
                   direction = -0.990268 -0.139173
                       width = 2
                    strength = 0.0112054

}
vec_element_31 = {
prrepl_trace_point: location = 164.74 271.518
                   direction = -0.990268 -0.139173
                       width = 2
                    strength = 0.0108311

}
vec_element_32 = {
prrepl_trace_point: location = 166.686 272.043
                   direction = -0.990268 -0.139173
                       width = 2
                    strength = 0.01128

}
vec_element_33 = {
prrepl_trace_point: location = 168.701 272.074
                   direction = -0.990268 -0.139173
                       width = 2
                    strength = 0.0119071

}
vec_element_34 = {
prrepl_trace_point: location = 170.647 272.6
                   direction = -0.990268 -0.139173
                       width = 2
                    strength = 0.0121615

}
vec_element_35 = {
prrepl_trace_point: location = 172.663 272.631
                   direction = -0.990268 -0.139173
                       width = 2
                    strength = 0.0121358

}
vec_element_36 = {
prrepl_trace_point: location = 174.634 272.659
                   direction = -0.999391 0.0348995
                       width = 2
                    strength = 0.0131869

}
vec_element_37 = {
prrepl_trace_point: location = 176.642 272.839
                   direction = -0.999391 0.0348995
                       width = 2
                    strength = 0.0137976

}
vec_element_38 = {
prrepl_trace_point: location = 178.589 272.525
                   direction = -0.978148 0.207912
                       width = 2
                    strength = 0.0142978

}
vec_element_39 = {
prrepl_trace_point: location = 180.701 272.843
                   direction = -0.978148 0.207912
                       width = 2
                    strength = 0.0143998

}
vec_element_40 = {
prrepl_trace_point: location = 182.564 272.195
                   direction = -0.927184 0.374607
                       width = 3
                    strength = 0.0148942

}
vec_element_41 = {
prrepl_trace_point: location = 184.512 271.678
                   direction = -0.927184 0.374607
                       width = 2
                    strength = 0.0161713

}
vec_element_42 = {
prrepl_trace_point: location = 186.085 270.233
                   direction = -0.927184 0.374607
                       width = 3
                    strength = 0.0161942

}
vec_element_43 = {
prrepl_trace_point: location = 188.337 270.12
                   direction = -0.848048 0.529919
                       width = 3
                    strength = 0.0161845

}
vec_element_44 = {
prrepl_trace_point: location = 190.165 269.272
                   direction = -0.848048 0.529919
                       width = 3
                    strength = 0.0166359

}
vec_element_45 = {
prrepl_trace_point: location = 191.994 268.424
                   direction = -0.848048 0.529919
                       width = 2
                    strength = 0.0158663

}
vec_element_46 = {
prrepl_trace_point: location = 193.558 267.153
                   direction = -0.848048 0.529919
                       width = 3
                    strength = 0.0143815

}
vec_element_47 = {
prrepl_trace_point: location = 195.16 265.861
                   direction = -0.927184 0.374607
                       width = 3
                    strength = 0.0129272

}

}

trace_points = {
vec_num = 10
vec_element_0 = {
prrepl_trace_point: location = 240.734 246.592
                   direction = -0.978148 0.207912
                       width = 2
                    strength = 0.0130458

}
vec_element_1 = {
prrepl_trace_point: location = 242.639 245.932
                   direction = -0.978148 0.207912
                       width = 2
                    strength = 0.0126542

}
vec_element_2 = {
prrepl_trace_point: location = 244.647 245.76
                   direction = -0.978148 0.207912
                       width = 2
                    strength = 0.0114832

}
vec_element_3 = {
prrepl_trace_point: location = 246.594 245.095
                   direction = -0.999391 0.0348995
                       width = 3
                    strength = 0.0108332

}
vec_element_4 = {
prrepl_trace_point: location = 248.602 245.275
                   direction = -0.999391 0.0348995
                       width = 3
                    strength = 0.0107027

}
vec_element_5 = {
prrepl_trace_point: location = 250.609 245.455
                   direction = -0.999391 0.0348995
                       width = 3
                    strength = 0.0106146

}
vec_element_6 = {
prrepl_trace_point: location = 252.643 245.138
                   direction = -0.990268 -0.139173
                       width = 3
                    strength = 0.0109166

}
vec_element_7 = {
prrepl_trace_point: location = 254.615 245.166
                   direction = -0.999391 0.0348995
                       width = 3
                    strength = 0.010755

}
vec_element_8 = {
prrepl_trace_point: location = 256.622 245.346
                   direction = -0.999391 0.0348995
                       width = 3
                    strength = 0.0105886

}
vec_element_9 = {
prrepl_trace_point: location = 258.569 245.032
                   direction = -0.978148 0.207912
                       width = 3
                    strength = 0.010635

}

}

trace_points = {
vec_num = 20
vec_element_0 = {
prrepl_trace_point: location = 444.28 245.065
                   direction = -0.669131 -0.743145
                       width = 3
                    strength = 0.00693942

}
vec_element_1 = {
prrepl_trace_point: location = 445.433 246.719
                   direction = -0.669131 -0.743145
                       width = 3
                    strength = 0.00811575

}
vec_element_2 = {
prrepl_trace_point: location = 446.957 248.038
                   direction = -0.669131 -0.743145
                       width = 3
                    strength = 0.00902389

}
vec_element_3 = {
prrepl_trace_point: location = 448.481 249.357
                   direction = -0.669131 -0.743145
                       width = 3
                    strength = 0.00983764

}
vec_element_4 = {
prrepl_trace_point: location = 449.665 251.04
                   direction = -0.788011 -0.615661
                       width = 3
                    strength = 0.0141371

}
vec_element_5 = {
prrepl_trace_point: location = 450.889 252.934
                   direction = -0.882948 -0.469472
                       width = 3
                    strength = 0.0208439

}
vec_element_6 = {
prrepl_trace_point: location = 452.772 253.652
                   direction = -0.882948 -0.469472
                       width = 3
                    strength = 0.025036

}
vec_element_7 = {
prrepl_trace_point: location = 455 254
                   direction = 0.791734 0.610865
                       width = 3
                    strength = 0.0220239

}
vec_element_8 = {
prrepl_trace_point: location = 456.612 255.136
                   direction = 0.882948 0.469472
                       width = 3
                    strength = 0.025036

}
vec_element_9 = {
prrepl_trace_point: location = 458.397 255.975
                   direction = 0.951057 0.309017
                       width = 2
                    strength = 0.0290052

}
vec_element_10 = {
prrepl_trace_point: location = 460.376 256.355
                   direction = 0.951057 0.309017
                       width = 2
                    strength = 0.0317786

}
vec_element_11 = {
prrepl_trace_point: location = 462.355 256.735
                   direction = 0.951057 0.309017
                       width = 2
                    strength = 0.0323051

}
vec_element_12 = {
prrepl_trace_point: location = 464.18 257.591
                   direction = 0.951057 0.309017
                       width = 2
                    strength = 0.0333147

}
vec_element_13 = {
prrepl_trace_point: location = 466.005 258.447
                   direction = 0.951057 0.309017
                       width = 2
                    strength = 0.0341138

}
vec_element_14 = {
prrepl_trace_point: location = 467.985 258.827
                   direction = 0.951057 0.309017
                       width = 2
                    strength = 0.0341341

}
vec_element_15 = {
prrepl_trace_point: location = 469.673 260.004
                   direction = 0.882948 0.469472
                       width = 2
                    strength = 0.0321453

}
vec_element_16 = {
prrepl_trace_point: location = 471.556 260.722
                   direction = 0.882948 0.469472
                       width = 2
                    strength = 0.0329495

}
vec_element_17 = {
prrepl_trace_point: location = 473.205 261.882
                   direction = 0.882948 0.469472
                       width = 2
                    strength = 0.0335144

}
vec_element_18 = {
prrepl_trace_point: location = 475.088 262.6
                   direction = 0.882948 0.469472
                       width = 2
                    strength = 0.0349795

}
vec_element_19 = {
prrepl_trace_point: location = 476.737 263.76
                   direction = 0.882948 0.469472
                       width = 2
                    strength = 0.0376455

}

}

trace_points = {
vec_num = 11
vec_element_0 = {
prrepl_trace_point: location = 486 273
                   direction = -0.450854 0.892598
                       width = 4
                    strength = 0.0264726

}
vec_element_1 = {
prrepl_trace_point: location = 484.747 274.572
                   direction = -0.292372 0.956305
                       width = 4
                    strength = 0.0334744

}
vec_element_2 = {
prrepl_trace_point: location = 483.6 276.281
                   direction = -0.45399 0.891007
                       width = 4
                    strength = 0.0384843

}
vec_element_3 = {
prrepl_trace_point: location = 482.915 278.177
                   direction = -0.45399 0.891007
                       width = 4
                    strength = 0.0386432

}
vec_element_4 = {
prrepl_trace_point: location = 481.784 279.845
                   direction = -0.45399 0.891007
                       width = 4
                    strength = 0.0357423

}
vec_element_5 = {
prrepl_trace_point: location = 480.358 281.329
                   direction = -0.601815 0.798636
                       width = 4
                    strength = 0.0321493

}
vec_element_6 = {
prrepl_trace_point: location = 478.695 282.542
                   direction = -0.731354 0.681998
                       width = 4
                    strength = 0.0258767

}
vec_element_7 = {
prrepl_trace_point: location = 477.062 283.724
                   direction = -0.731354 0.681998
                       width = 4
                    strength = 0.0184044

}
vec_element_8 = {
prrepl_trace_point: location = 476.111 285.636
                   direction = -0.731354 0.681998
                       width = 5
                    strength = 0.0122163

}
vec_element_9 = {
prrepl_trace_point: location = 475.16 287.549
                   direction = -0.731354 0.681998
                       width = 5
                    strength = 0.00986489

}
vec_element_10 = {
prrepl_trace_point: location = 473.653 288.821
                   direction = -0.838671 0.544639
                       width = 5
                    strength = 0.00910811

}

}

trace_points = {
vec_num = 31
vec_element_0 = {
prrepl_trace_point: location = 538.046 226.581
                   direction = 0.819152 -0.573576
                       width = 4
                    strength = 0.00911627

}
vec_element_1 = {
prrepl_trace_point: location = 536.551 227.933
                   direction = 0.819152 -0.573576
                       width = 4
                    strength = 0.0104015

}
vec_element_2 = {
prrepl_trace_point: location = 535.443 229.61
                   direction = 0.707107 -0.707107
                       width = 4
                    strength = 0.011944

}
vec_element_3 = {
prrepl_trace_point: location = 533.415 230.594
                   direction = 0.573576 -0.819152
                       width = 4
                    strength = 0.0136434

}
vec_element_4 = {
prrepl_trace_point: location = 532.063 232.089
                   direction = 0.573576 -0.819152
                       width = 4
                    strength = 0.0135606

}
vec_element_5 = {
prrepl_trace_point: location = 531.092 233.904
                   direction = 0.707107 -0.707107
                       width = 4
                    strength = 0.0135555

}
vec_element_6 = {
prrepl_trace_point: location = 529.855 235.495
                   direction = 0.707107 -0.707107
                       width = 5
                    strength = 0.0136015

}
vec_element_7 = {
prrepl_trace_point: location = 527.826 236.479
                   direction = 0.573576 -0.819152
                       width = 4
                    strength = 0.0135546

}
vec_element_8 = {
prrepl_trace_point: location = 526.884 238.261
                   direction = 0.573576 -0.819152
                       width = 4
                    strength = 0.013974

}
vec_element_9 = {
prrepl_trace_point: location = 525.532 239.756
                   direction = 0.573576 -0.819152
                       width = 4
                    strength = 0.0147543

}
vec_element_10 = {
prrepl_trace_point: location = 524.208 241.217
                   direction = 0.707107 -0.707107
                       width = 4
                    strength = 0.0151419

}
vec_element_11 = {
prrepl_trace_point: location = 522.971 242.808
                   direction = 0.707107 -0.707107
                       width = 4
                    strength = 0.0147413

}
vec_element_12 = {
prrepl_trace_point: location = 521.733 244.399
                   direction = 0.707107 -0.707107
                       width = 4
                    strength = 0.0136518

}
vec_element_13 = {
prrepl_trace_point: location = 520.176 245.609
                   direction = 0.819152 -0.573576
                       width = 4
                    strength = 0.0119687

}
vec_element_14 = {
prrepl_trace_point: location = 518.394 246.551
                   direction = 0.819152 -0.573576
                       width = 4
                    strength = 0.0105647

}
vec_element_15 = {
prrepl_trace_point: location = 517.073 248.378
                   direction = 0.906308 -0.422618
                       width = 4
                    strength = 0.0095954

}
vec_element_16 = {
prrepl_trace_point: location = 515.154 248.997
                   direction = 0.906308 -0.422618
                       width = 4
                    strength = 0.00921341

}
vec_element_17 = {
prrepl_trace_point: location = 513.198 249.637
                   direction = 0.819152 -0.573576
                       width = 3
                    strength = 0.00908407

}
vec_element_18 = {
prrepl_trace_point: location = 511.417 250.58
                   direction = 0.819152 -0.573576
                       width = 3
                    strength = 0.00916495

}
vec_element_19 = {
prrepl_trace_point: location = 509.955 251.903
                   direction = 0.707107 -0.707107
                       width = 2
                    strength = 0.00879513

}
vec_element_20 = {
prrepl_trace_point: location = 508.364 253.141
                   direction = 0.707107 -0.707107
                       width = 2
                    strength = 0.00856375

}
vec_element_21 = {
prrepl_trace_point: location = 506.745 254.412
                   direction = 0.573576 -0.819152
                       width = 2
                    strength = 0.0086065

}
vec_element_22 = {
prrepl_trace_point: location = 504.753 257.863
                   direction = 0.422618 -0.906308
                       width = 3
                    strength = 0.0117901

}
vec_element_23 = {
prrepl_trace_point: location = 504.522 260.105
                   direction = 0.573576 -0.819152
                       width = 3
                    strength = 0.0153537

}
vec_element_24 = {
prrepl_trace_point: location = 503.551 261.921
                   direction = 0.707107 -0.707107
                       width = 3
                    strength = 0.0189491

}
vec_element_25 = {
prrepl_trace_point: location = 502.281 263.54
                   direction = 0.819152 -0.573576
                       width = 3
                    strength = 0.0234528

}
vec_element_26 = {
prrepl_trace_point: location = 500.748 264.913
                   direction = 0.906308 -0.422618
                       width = 4
                    strength = 0.0236235

}
vec_element_27 = {
prrepl_trace_point: location = 499 266
                   direction = -0.96538 0.260847
                       width = 4
                    strength = 0.0231847

}
vec_element_28 = {
prrepl_trace_point: location = 497.252 267.087
                   direction = -0.906308 0.422618
                       width = 4
                    strength = 0.0236235

}
vec_element_29 = {
prrepl_trace_point: location = 495.154 267.034
                   direction = -0.996195 0.0871557
                       width = 4
                    strength = 0.0221997

}
vec_element_30 = {
prrepl_trace_point: location = 493.14 266.611
                   direction = -0.996195 -0.0871557
                       width = 3
                    strength = 0.0179347

}

}

trace_points = {
vec_num = 10
vec_element_0 = {
prrepl_trace_point: location = 53.9957 378.742
                   direction = -0.544639 0.838671
                       width = 2
                    strength = 0.00658722

}
vec_element_1 = {
prrepl_trace_point: location = 54.8753 376.929
                   direction = -0.544639 0.838671
                       width = 2
                    strength = 0.00698806

}
vec_element_2 = {
prrepl_trace_point: location = 56.1742 375.388
                   direction = -0.544639 0.838671
                       width = 2
                    strength = 0.00676289

}
vec_element_3 = {
prrepl_trace_point: location = 57.0807 373.54
                   direction = -0.681998 0.731354
                       width = 3
                    strength = 0.00602032

}
vec_element_4 = {
prrepl_trace_point: location = 58.2618 371.907
                   direction = -0.681998 0.731354
                       width = 3
                    strength = 0.00574922

}
vec_element_5 = {
prrepl_trace_point: location = 59.4754 370.244
                   direction = -0.798636 0.601815
                       width = 2
                    strength = 0.00614153

}
vec_element_6 = {
prrepl_trace_point: location = 61.2231 369.24
                   direction = -0.798636 0.601815
                       width = 2
                    strength = 0.00614404

}
vec_element_7 = {
prrepl_trace_point: location = 63.0032 368.207
                   direction = -0.681998 0.731354
                       width = 2
                    strength = 0.00589443

}
vec_element_8 = {
prrepl_trace_point: location = 64.1844 366.574
                   direction = -0.681998 0.731354
                       width = 2
                    strength = 0.00554947

}
vec_element_9 = {
prrepl_trace_point: location = 65.3979 364.911
                   direction = -0.798636 0.601815
                       width = 3
                    strength = 0.00501881

}

}

trace_points = {
vec_num = 22
vec_element_0 = {
prrepl_trace_point: location = 199.63 361.355
                   direction = -0.544639 0.838671
                       width = 2
                    strength = 0.00555588

}
vec_element_1 = {
prrepl_trace_point: location = 200.929 359.813
                   direction = -0.544639 0.838671
                       width = 2
                    strength = 0.00559882

}
vec_element_2 = {
prrepl_trace_point: location = 202.228 358.272
                   direction = -0.544639 0.838671
                       width = 2
                    strength = 0.00537745

}
vec_element_3 = {
prrepl_trace_point: location = 203.167 356.395
                   direction = -0.798636 0.601815
                       width = 3
                    strength = 0.00496781

}
vec_element_4 = {
prrepl_trace_point: location = 204.545 354.474
                   direction = -0.956305 0.292372
                       width = 2
                    strength = 0.005528

}
vec_element_5 = {
prrepl_trace_point: location = 206.427 353.641
                   direction = -0.992546 0.121869
                       width = 2
                    strength = 0.00661445

}
vec_element_6 = {
prrepl_trace_point: location = 208.381 353.15
                   direction = -0.992546 0.121869
                       width = 2
                    strength = 0.00727747

}
vec_element_7 = {
prrepl_trace_point: location = 210.44 353.145
                   direction = -0.956305 0.292372
                       width = 2
                    strength = 0.00690132

}
vec_element_8 = {
prrepl_trace_point: location = 212.425 352.799
                   direction = -0.956305 0.292372
                       width = 2
                    strength = 0.00677951

}
vec_element_9 = {
prrepl_trace_point: location = 214.307 351.966
                   direction = -0.992546 0.121869
                       width = 2
                    strength = 0.00605599

}
vec_element_10 = {
prrepl_trace_point: location = 216.306 351.473
                   direction = -0.99863 -0.052336
                       width = 3
                    strength = 0.00466911

}
vec_element_11 = {
prrepl_trace_point: location = 218.205 351.808
                   direction = -0.920505 -0.390731
                       width = 2
                    strength = 0.00505862

}
vec_element_12 = {
prrepl_trace_point: location = 221.887 353.371
                   direction = -0.920505 -0.390731
                       width = 2
                    strength = 0.00654199

}
vec_element_13 = {
prrepl_trace_point: location = 223.826 353.922
                   direction = -0.920505 -0.390731
                       width = 2
                    strength = 0.00727579

}
vec_element_14 = {
prrepl_trace_point: location = 225.498 355.434
                   direction = -0.97437 -0.224951
                       width = 2
                    strength = 0.00827732

}
vec_element_15 = {
prrepl_trace_point: location = 227.616 355.153
                   direction = -0.97437 -0.224951
                       width = 2
                    strength = 0.00784185

}
vec_element_16 = {
prrepl_trace_point: location = 229.525 356.352
                   direction = -0.99863 -0.052336
                       width = 2
                    strength = 0.00737166

}
vec_element_17 = {
prrepl_trace_point: location = 231.536 356.207
                   direction = -0.99863 -0.052336
                       width = 2
                    strength = 0.00687709

}
vec_element_18 = {
prrepl_trace_point: location = 233.546 356.062
                   direction = -0.99863 -0.052336
                       width = 2
                    strength = 0.00657123

}
vec_element_19 = {
prrepl_trace_point: location = 235.556 355.917
                   direction = -0.99863 -0.052336
                       width = 2
                    strength = 0.0063053

}
vec_element_20 = {
prrepl_trace_point: location = 237.497 356.266
                   direction = -0.97437 -0.224951
                       width = 2
                    strength = 0.006184

}
vec_element_21 = {
prrepl_trace_point: location = 239.39 356.959
                   direction = -0.97437 -0.224951
                       width = 2
                    strength = 0.00619924

}

}

trace_points = {
vec_num = 54
vec_element_0 = {
prrepl_trace_point: location = 243.304 358.364
                   direction = -0.99863 -0.052336
                       width = 2
                    strength = 0.00709117

}
vec_element_1 = {
prrepl_trace_point: location = 245.315 358.219
                   direction = -0.99863 -0.052336
                       width = 2
                    strength = 0.00783264

}
vec_element_2 = {
prrepl_trace_point: location = 247.299 358.574
                   direction = -0.99863 -0.052336
                       width = 2
                    strength = 0.00803147

}
vec_element_3 = {
prrepl_trace_point: location = 249.309 358.429
                   direction = -0.99863 -0.052336
                       width = 2
                    strength = 0.00771697

}
vec_element_4 = {
prrepl_trace_point: location = 251.25 358.777
                   direction = -0.97437 -0.224951
                       width = 2
                    strength = 0.00655385

}
vec_element_5 = {
prrepl_trace_point: location = 253.335 359.017
                   direction = -0.838671 -0.544639
                       width = 3
                    strength = 0.00546921

}
vec_element_6 = {
prrepl_trace_point: location = 255.183 359.924
                   direction = -0.731354 -0.681998
                       width = 3
                    strength = 0.00638391

}
vec_element_7 = {
prrepl_trace_point: location = 256.475 361.47
                   direction = -0.731354 -0.681998
                       width = 2
                    strength = 0.00702026

}
vec_element_8 = {
prrepl_trace_point: location = 257.645 363.525
                   direction = -0.920505 -0.390731
                       width = 2
                    strength = 0.00828823

}
vec_element_9 = {
prrepl_trace_point: location = 259.583 364.076
                   direction = -0.920505 -0.390731
                       width = 2
                    strength = 0.00990694

}
vec_element_10 = {
prrepl_trace_point: location = 261.327 365.088
                   direction = -0.920505 -0.390731
                       width = 3
                    strength = 0.0104286

}
vec_element_11 = {
prrepl_trace_point: location = 263.265 365.639
                   direction = -0.920505 -0.390731
                       width = 3
                    strength = 0.0101615

}
vec_element_12 = {
prrepl_trace_point: location = 265.009 366.651
                   direction = -0.920505 -0.390731
                       width = 3
                    strength = 0.00944787

}
vec_element_13 = {
prrepl_trace_point: location = 267.361 366.884
                   direction = -0.731354 -0.681998
                       width = 2
                    strength = 0.00869737

}
vec_element_14 = {
prrepl_trace_point: location = 269.024 368.097
                   direction = -0.601815 -0.798636
                       width = 2
                    strength = 0.00911809

}
vec_element_15 = {
prrepl_trace_point: location = 270.028 369.845
                   direction = -0.601815 -0.798636
                       width = 2
                    strength = 0.00959367

}
vec_element_16 = {
prrepl_trace_point: location = 271.83 370.991
                   direction = -0.601815 -0.798636
                       width = 2
                    strength = 0.0109259

}
vec_element_17 = {
prrepl_trace_point: location = 272.834 372.739
                   direction = -0.601815 -0.798636
                       width = 2
                    strength = 0.0120001

}
vec_element_18 = {
prrepl_trace_point: location = 273.867 374.519
                   direction = -0.731354 -0.681998
                       width = 2
                    strength = 0.0122104

}
vec_element_19 = {
prrepl_trace_point: location = 275.501 375.7
                   direction = -0.731354 -0.681998
                       width = 2
                    strength = 0.0122554

}
vec_element_20 = {
prrepl_trace_point: location = 276.793 377.247
                   direction = -0.731354 -0.681998
                       width = 2
                    strength = 0.0118178

}
vec_element_21 = {
prrepl_trace_point: location = 278.085 378.793
                   direction = -0.731354 -0.681998
                       width = 3
                    strength = 0.010992

}
vec_element_22 = {
prrepl_trace_point: location = 280.059 379.609
                   direction = -0.731354 -0.681998
                       width = 3
                    strength = 0.0108535

}
vec_element_23 = {
prrepl_trace_point: location = 281.01 381.521
                   direction = -0.731354 -0.681998
                       width = 3
                    strength = 0.011673

}
vec_element_24 = {
prrepl_trace_point: location = 282.303 383.068
                   direction = -0.731354 -0.681998
                       width = 3
                    strength = 0.0122721

}
vec_element_25 = {
prrepl_trace_point: location = 283.936 384.249
                   direction = -0.731354 -0.681998
                       width = 3
                    strength = 0.0130383

}
vec_element_26 = {
prrepl_trace_point: location = 285.228 385.796
                   direction = -0.731354 -0.681998
                       width = 3
                    strength = 0.0132121

}
vec_element_27 = {
prrepl_trace_point: location = 286.89 387.01
                   direction = -0.601815 -0.798636
                       width = 3
                    strength = 0.0125386

}
vec_element_28 = {
prrepl_trace_point: location = 288.294 388.457
                   direction = -0.601815 -0.798636
                       width = 3
                    strength = 0.0120745

}
vec_element_29 = {
prrepl_trace_point: location = 289.697 389.903
                   direction = -0.601815 -0.798636
                       width = 3
                    strength = 0.0111433

}
vec_element_30 = {
prrepl_trace_point: location = 290.701 391.651
                   direction = -0.601815 -0.798636
                       width = 3
                    strength = 0.0102613

}
vec_element_31 = {
prrepl_trace_point: location = 292.127 393.135
                   direction = -0.45399 -0.891007
                       width = 3
                    strength = 0.00988646

}
vec_element_32 = {
prrepl_trace_point: location = 292.436 395.368
                   direction = -0.601815 -0.798636
                       width = 4
                    strength = 0.0105494

}
vec_element_33 = {
prrepl_trace_point: location = 293.84 396.815
                   direction = -0.601815 -0.798636
                       width = 4
                    strength = 0.011782

}
vec_element_34 = {
prrepl_trace_point: location = 295.243 398.262
                   direction = -0.601815 -0.798636
                       width = 3
                    strength = 0.0134954

}
vec_element_35 = {
prrepl_trace_point: location = 296.247 400.01
                   direction = -0.601815 -0.798636
                       width = 3
                    strength = 0.0147711

}
vec_element_36 = {
prrepl_trace_point: location = 297.65 401.456
                   direction = -0.601815 -0.798636
                       width = 3
                    strength = 0.0152758

}
vec_element_37 = {
prrepl_trace_point: location = 299.076 402.94
                   direction = -0.45399 -0.891007
                       width = 3
                    strength = 0.0149339

}
vec_element_38 = {
prrepl_trace_point: location = 299.762 404.836
                   direction = -0.45399 -0.891007
                       width = 3
                    strength = 0.0146493

}
vec_element_39 = {
prrepl_trace_point: location = 300.892 406.504
                   direction = -0.45399 -0.891007
                       width = 3
                    strength = 0.0141488

}
vec_element_40 = {
prrepl_trace_point: location = 301.578 408.4
                   direction = -0.45399 -0.891007
                       width = 3
                    strength = 0.0138481

}
vec_element_41 = {
prrepl_trace_point: location = 302.685 410.031
                   direction = -0.601815 -0.798636
                       width = 3
                    strength = 0.0146301

}
vec_element_42 = {
prrepl_trace_point: location = 303.689 411.779
                   direction = -0.601815 -0.798636
                       width = 3
                    strength = 0.0151713

}
vec_element_43 = {
prrepl_trace_point: location = 304.693 413.527
                   direction = -0.601815 -0.798636
                       width = 3
                    strength = 0.0144886

}
vec_element_44 = {
prrepl_trace_point: location = 306.067 414.941
                   direction = -0.731354 -0.681998
                       width = 3
                    strength = 0.0146033

}
vec_element_45 = {
prrepl_trace_point: location = 307.237 416.996
                   direction = -0.920505 -0.390731
                       width = 2
                    strength = 0.014923

}
vec_element_46 = {
prrepl_trace_point: location = 309.022 418.021
                   direction = -0.97437 -0.224951
                       width = 2
                    strength = 0.0188187

}
vec_element_47 = {
prrepl_trace_point: location = 310.957 418.72
                   direction = -0.99863 -0.052336
                       width = 2
                    strength = 0.0217537

}
vec_element_48 = {
prrepl_trace_point: location = 312.942 419.075
                   direction = -0.99863 -0.052336
                       width = 2
                    strength = 0.0239792

}
vec_element_49 = {
prrepl_trace_point: location = 314.952 418.93
                   direction = -0.99863 -0.052336
                       width = 2
                    strength = 0.0255453

}
vec_element_50 = {
prrepl_trace_point: location = 316.936 419.284
                   direction = -0.99863 -0.052336
                       width = 2
                    strength = 0.0256508

}
vec_element_51 = {
prrepl_trace_point: location = 318.947 419.139
                   direction = -0.99863 -0.052336
                       width = 2
                    strength = 0.0245262

}
vec_element_52 = {
prrepl_trace_point: location = 321 419
                   direction = 0.975119 0.221682
                       width = 2
                    strength = 0.0214388

}
vec_element_53 = {
prrepl_trace_point: location = 323.053 418.861
                   direction = 0.99863 0.052336
                       width = 2
                    strength = 0.0245262

}

}

trace_points = {
vec_num = 8
vec_element_0 = {
prrepl_trace_point: location = 336.047 435.946
                   direction = 0.45399 0.891007
                       width = 2
                    strength = 0.00579598

}
vec_element_1 = {
prrepl_trace_point: location = 337.287 437.423
                   direction = 0.731354 0.681998
                       width = 2
                    strength = 0.00794794

}
vec_element_2 = {
prrepl_trace_point: location = 338.92 438.605
                   direction = 0.731354 0.681998
                       width = 2
                    strength = 0.00992294

}
vec_element_3 = {
prrepl_trace_point: location = 340.212 440.151
                   direction = 0.731354 0.681998
                       width = 2
                    strength = 0.0105891

}
vec_element_4 = {
prrepl_trace_point: location = 341.846 441.333
                   direction = 0.731354 0.681998
                       width = 2
                    strength = 0.010126

}
vec_element_5 = {
prrepl_trace_point: location = 343.138 442.879
                   direction = 0.731354 0.681998
                       width = 2
                    strength = 0.00899541

}
vec_element_6 = {
prrepl_trace_point: location = 345.327 443.42
                   direction = 0.838671 0.544639
                       width = 2
                    strength = 0.0075257

}
vec_element_7 = {
prrepl_trace_point: location = 347.14 444.3
                   direction = 0.838671 0.544639
                       width = 3
                    strength = 0.00562117

}

}

trace_points = {
vec_num = 38
vec_element_0 = {
prrepl_trace_point: location = 497.704 335.957
                   direction = 0.45399 -0.891007
                       width = 4
                    strength = 0.0147185

}
vec_element_1 = {
prrepl_trace_point: location = 496.574 337.626
                   direction = 0.45399 -0.891007
                       width = 4
                    strength = 0.0162728

}
vec_element_2 = {
prrepl_trace_point: location = 495.905 339.481
                   direction = 0.292372 -0.956305
                       width = 4
                    strength = 0.0171234

}
vec_element_3 = {
prrepl_trace_point: location = 495.081 341.32
                   direction = 0.292372 -0.956305
                       width = 4
                    strength = 0.0175779

}
vec_element_4 = {
prrepl_trace_point: location = 494.735 343.306
                   direction = 0.292372 -0.956305
                       width = 4
                    strength = 0.0181324

}
vec_element_5 = {
prrepl_trace_point: location = 494.39 345.292
                   direction = 0.292372 -0.956305
                       width = 4
                    strength = 0.0189363

}
vec_element_6 = {
prrepl_trace_point: location = 493.566 347.131
                   direction = 0.292372 -0.956305
                       width = 4
                    strength = 0.0198687

}
vec_element_7 = {
prrepl_trace_point: location = 492.742 348.971
                   direction = 0.292372 -0.956305
                       width = 4
                    strength = 0.0207558

}
vec_element_8 = {
prrepl_trace_point: location = 492.875 351.103
                   direction = 0.292372 -0.956305
                       width = 4
                    strength = 0.0210673

}
vec_element_9 = {
prrepl_trace_point: location = 492.529 353.088
                   direction = 0.292372 -0.956305
                       width = 4
                    strength = 0.0212601

}
vec_element_10 = {
prrepl_trace_point: location = 491.705 354.928
                   direction = 0.292372 -0.956305
                       width = 4
                    strength = 0.0214566

}
vec_element_11 = {
prrepl_trace_point: location = 491.359 356.913
                   direction = 0.292372 -0.956305
                       width = 4
                    strength = 0.0216215

}
vec_element_12 = {
prrepl_trace_point: location = 490.527 358.796
                   direction = 0.121869 -0.992546
                       width = 4
                    strength = 0.0217064

}
vec_element_13 = {
prrepl_trace_point: location = 491 361
                   direction = -0.297189 0.954819
                       width = 4
                    strength = 0.020738

}
vec_element_14 = {
prrepl_trace_point: location = 490.517 362.912
                   direction = -0.121869 0.992546
                       width = 4
                    strength = 0.0217064

}
vec_element_15 = {
prrepl_trace_point: location = 490.025 364.867
                   direction = -0.121869 0.992546
                       width = 4
                    strength = 0.0213997

}
vec_element_16 = {
prrepl_trace_point: location = 490.03 366.882
                   direction = -0.121869 0.992546
                       width = 4
                    strength = 0.0207539

}
vec_element_17 = {
prrepl_trace_point: location = 489.538 368.837
                   direction = -0.121869 0.992546
                       width = 4
                    strength = 0.0192525

}
vec_element_18 = {
prrepl_trace_point: location = 489.891 370.865
                   direction = 0.052336 0.99863
                       width = 4
                    strength = 0.0176838

}
vec_element_19 = {
prrepl_trace_point: location = 489.746 372.875
                   direction = 0.052336 0.99863
                       width = 5
                    strength = 0.016865

}
vec_element_20 = {
prrepl_trace_point: location = 490.1 374.859
                   direction = 0.052336 0.99863
                       width = 5
                    strength = 0.0163546

}
vec_element_21 = {
prrepl_trace_point: location = 489.955 376.869
                   direction = 0.052336 0.99863
                       width = 5
                    strength = 0.0160611

}
vec_element_22 = {
prrepl_trace_point: location = 490.309 378.854
                   direction = 0.052336 0.99863
                       width = 5
                    strength = 0.01594

}
vec_element_23 = {
prrepl_trace_point: location = 489.317 380.878
                   direction = -0.121869 0.992546
                       width = 5
                    strength = 0.0159425

}
vec_element_24 = {
prrepl_trace_point: location = 489.321 382.893
                   direction = -0.121869 0.992546
                       width = 5
                    strength = 0.0159144

}
vec_element_25 = {
prrepl_trace_point: location = 489.325 384.909
                   direction = -0.121869 0.992546
                       width = 4
                    strength = 0.0159171

}
vec_element_26 = {
prrepl_trace_point: location = 489.678 386.937
                   direction = 0.052336 0.99863
                       width = 4
                    strength = 0.0160565

}
vec_element_27 = {
prrepl_trace_point: location = 489.684 388.909
                   direction = -0.121869 0.992546
                       width = 4
                    strength = 0.0163687

}
vec_element_28 = {
prrepl_trace_point: location = 489.192 390.863
                   direction = -0.121869 0.992546
                       width = 4
                    strength = 0.0169275

}
vec_element_29 = {
prrepl_trace_point: location = 489.197 392.879
                   direction = -0.121869 0.992546
                       width = 4
                    strength = 0.0174729

}
vec_element_30 = {
prrepl_trace_point: location = 488.705 394.834
                   direction = -0.121869 0.992546
                       width = 4
                    strength = 0.0176706

}
vec_element_31 = {
prrepl_trace_point: location = 488.213 396.788
                   direction = -0.121869 0.992546
                       width = 4
                    strength = 0.0170923

}
vec_element_32 = {
prrepl_trace_point: location = 488.217 398.804
                   direction = -0.121869 0.992546
                       width = 4
                    strength = 0.0163505

}
vec_element_33 = {
prrepl_trace_point: location = 487.725 400.758
                   direction = -0.121869 0.992546
                       width = 4
                    strength = 0.0153154

}
vec_element_34 = {
prrepl_trace_point: location = 487.73 402.774
                   direction = -0.121869 0.992546
                       width = 4
                    strength = 0.0144286

}
vec_element_35 = {
prrepl_trace_point: location = 488.083 404.802
                   direction = 0.052336 0.99863
                       width = 4
                    strength = 0.0140446

}
vec_element_36 = {
prrepl_trace_point: location = 487.938 406.812
                   direction = 0.052336 0.99863
                       width = 4
                    strength = 0.0136355

}
vec_element_37 = {
prrepl_trace_point: location = 487.793 408.822
                   direction = 0.052336 0.99863
                       width = 4
                    strength = 0.0130402

}

}

trace_points = {
vec_num = 6
vec_element_0 = {
prrepl_trace_point: location = 462.518 195.189
                   direction = 0.615661 0.788011
                       width = 5
                    strength = 0.0108872

}
vec_element_1 = {
prrepl_trace_point: location = 460.695 194.075
                   direction = 0.615661 0.788011
                       width = 4
                    strength = 0.0111824

}
vec_element_2 = {
prrepl_trace_point: location = 460.055 192.037
                   direction = 0.615661 0.788011
                       width = 4
                    strength = 0.0115381

}
vec_element_3 = {
prrepl_trace_point: location = 458.627 190.615
                   direction = 0.615661 0.788011
                       width = 4
                    strength = 0.0120234

}
vec_element_4 = {
prrepl_trace_point: location = 457.592 188.885
                   direction = 0.615661 0.788011
                       width = 4
                    strength = 0.0122631

}
vec_element_5 = {
prrepl_trace_point: location = 456.194 187.495
                   direction = 0.743145 0.669131
                       width = 4
                    strength = 0.0125569

}

}

trace_points = {
vec_num = 51
vec_element_0 = {
prrepl_trace_point: location = 415.818 154.768
                   direction = 0.848048 0.529919
                       width = 4
                    strength = 0.0152724

}
vec_element_1 = {
prrepl_trace_point: location = 413.989 153.92
                   direction = 0.848048 0.529919
                       width = 4
                    strength = 0.0162686

}
vec_element_2 = {
prrepl_trace_point: location = 412.161 153.072
                   direction = 0.848048 0.529919
                       width = 4
                    strength = 0.0165351

}
vec_element_3 = {
prrepl_trace_point: location = 410.332 152.224
                   direction = 0.848048 0.529919
                       width = 4
                    strength = 0.0167305

}
vec_element_4 = {
prrepl_trace_point: location = 408.769 150.953
                   direction = 0.848048 0.529919
                       width = 4
                    strength = 0.0172587

}
vec_element_5 = {
prrepl_trace_point: location = 407.205 149.681
                   direction = 0.848048 0.529919
                       width = 4
                    strength = 0.0171489

}
vec_element_6 = {
prrepl_trace_point: location = 405.376 148.833
                   direction = 0.848048 0.529919
                       width = 4
                    strength = 0.0172679

}
vec_element_7 = {
prrepl_trace_point: location = 403.548 147.985
                   direction = 0.848048 0.529919
                       width = 4
                    strength = 0.0170558

}
vec_element_8 = {
prrepl_trace_point: location = 401.984 146.713
                   direction = 0.848048 0.529919
                       width = 4
                    strength = 0.0168625

}
vec_element_9 = {
prrepl_trace_point: location = 400.156 145.865
                   direction = 0.848048 0.529919
                       width = 4
                    strength = 0.0166885

}
vec_element_10 = {
prrepl_trace_point: location = 398.327 145.018
                   direction = 0.848048 0.529919
                       width = 4
                    strength = 0.0166759

}
vec_element_11 = {
prrepl_trace_point: location = 397.028 143.322
                   direction = 0.848048 0.529919
                       width = 5
                    strength = 0.0168906

}
vec_element_12 = {
prrepl_trace_point: location = 395.2 142.474
                   direction = 0.848048 0.529919
                       width = 5
                    strength = 0.0172363

}
vec_element_13 = {
prrepl_trace_point: location = 393.636 141.202
                   direction = 0.848048 0.529919
                       width = 5
                    strength = 0.0175466

}
vec_element_14 = {
prrepl_trace_point: location = 392.073 139.93
                   direction = 0.848048 0.529919
                       width = 5
                    strength = 0.0176828

}
vec_element_15 = {
prrepl_trace_point: location = 390.209 139.056
                   direction = 0.743145 0.669131
                       width = 5
                    strength = 0.0177781

}
vec_element_16 = {
prrepl_trace_point: location = 388.556 137.904
                   direction = 0.743145 0.669131
                       width = 5
                    strength = 0.0175752

}
vec_element_17 = {
prrepl_trace_point: location = 386.902 136.751
                   direction = 0.743145 0.669131
                       width = 5
                    strength = 0.0170485

}
vec_element_18 = {
prrepl_trace_point: location = 385.583 135.227
                   direction = 0.743145 0.669131
                       width = 5
                    strength = 0.0169198

}
vec_element_19 = {
prrepl_trace_point: location = 383.93 134.075
                   direction = 0.743145 0.669131
                       width = 5
                    strength = 0.0169393

}
vec_element_20 = {
prrepl_trace_point: location = 382.576 132.524
                   direction = 0.848048 0.529919
                       width = 5
                    strength = 0.016886

}
vec_element_21 = {
prrepl_trace_point: location = 381.012 131.253
                   direction = 0.848048 0.529919
                       width = 5
                    strength = 0.0166338

}
vec_element_22 = {
prrepl_trace_point: location = 379.448 129.981
                   direction = 0.848048 0.529919
                       width = 5
                    strength = 0.0162864

}
vec_element_23 = {
prrepl_trace_point: location = 377.585 129.107
                   direction = 0.743145 0.669131
                       width = 5
                    strength = 0.0161145

}
vec_element_24 = {
prrepl_trace_point: location = 375.966 127.98
                   direction = 0.848048 0.529919
                       width = 5
                    strength = 0.0159036

}
vec_element_25 = {
prrepl_trace_point: location = 374.403 126.709
                   direction = 0.848048 0.529919
                       width = 4
                    strength = 0.0161447

}
vec_element_26 = {
prrepl_trace_point: location = 372.839 125.437
                   direction = 0.848048 0.529919
                       width = 4
                    strength = 0.0168671

}
vec_element_27 = {
prrepl_trace_point: location = 371.011 124.589
                   direction = 0.848048 0.529919
                       width = 4
                    strength = 0.0171333

}
vec_element_28 = {
prrepl_trace_point: location = 369.447 123.317
                   direction = 0.848048 0.529919
                       width = 4
                    strength = 0.0170421

}
vec_element_29 = {
prrepl_trace_point: location = 367.618 122.469
                   direction = 0.848048 0.529919
                       width = 4
                    strength = 0.0165695

}
vec_element_30 = {
prrepl_trace_point: location = 366.32 120.773
                   direction = 0.848048 0.529919
                       width = 4
                    strength = 0.0160966

}
vec_element_31 = {
prrepl_trace_point: location = 364.491 119.925
                   direction = 0.848048 0.529919
                       width = 4
                    strength = 0.01604

}
vec_element_32 = {
prrepl_trace_point: location = 362.663 119.078
                   direction = 0.848048 0.529919
                       width = 4
                    strength = 0.0163132

}
vec_element_33 = {
prrepl_trace_point: location = 361.099 117.806
                   direction = 0.848048 0.529919
                       width = 4
                    strength = 0.0166199

}
vec_element_34 = {
prrepl_trace_point: location = 359.27 116.958
                   direction = 0.848048 0.529919
                       width = 4
                    strength = 0.0170358

}
vec_element_35 = {
prrepl_trace_point: location = 357.707 115.686
                   direction = 0.848048 0.529919
                       width = 4
                    strength = 0.017205

}
vec_element_36 = {
prrepl_trace_point: location = 355.878 114.838
                   direction = 0.848048 0.529919
                       width = 4
                    strength = 0.0178226

}
vec_element_37 = {
prrepl_trace_point: location = 354.05 113.99
                   direction = 0.848048 0.529919
                       width = 4
                    strength = 0.0185497

}
vec_element_38 = {
prrepl_trace_point: location = 352.486 112.719
                   direction = 0.848048 0.529919
                       width = 4
                    strength = 0.0191313

}
vec_element_39 = {
prrepl_trace_point: location = 350.657 111.871
                   direction = 0.848048 0.529919
                       width = 4
                    strength = 0.0192969

}
vec_element_40 = {
prrepl_trace_point: location = 348.868 111.043
                   direction = 0.927184 0.374607
                       width = 4
                    strength = 0.0195229

}
vec_element_41 = {
prrepl_trace_point: location = 347.107 110.062
                   direction = 0.927184 0.374607
                       width = 4
                    strength = 0.0191273

}
vec_element_42 = {
prrepl_trace_point: location = 345.12 109.525
                   direction = 0.848048 0.529919
                       width = 4
                    strength = 0.0186023

}
vec_element_43 = {
prrepl_trace_point: location = 343.556 108.253
                   direction = 0.848048 0.529919
                       width = 4
                    strength = 0.017607

}
vec_element_44 = {
prrepl_trace_point: location = 341.767 107.425
                   direction = 0.927184 0.374607
                       width = 4
                    strength = 0.016765

}
vec_element_45 = {
prrepl_trace_point: location = 339.78 106.887
                   direction = 0.848048 0.529919
                       width = 4
                    strength = 0.0160136

}
vec_element_46 = {
prrepl_trace_point: location = 338.216 105.616
                   direction = 0.848048 0.529919
                       width = 4
                    strength = 0.0152086

}
vec_element_47 = {
prrepl_trace_point: location = 336.388 104.768
                   direction = 0.848048 0.529919
                       width = 4
                    strength = 0.0131096

}
vec_element_48 = {
prrepl_trace_point: location = 334.598 103.94
                   direction = 0.927184 0.374607
                       width = 4
                    strength = 0.0106434

}
vec_element_49 = {
prrepl_trace_point: location = 332.735 103.44
                   direction = 0.999391 0.0348995
                       width = 3
                    strength = 0.00993296

}
vec_element_50 = {
prrepl_trace_point: location = 330.771 103.618
                   direction = 0.990268 -0.139173
                       width = 2
                    strength = 0.0101804

}

}

trace_points = {
vec_num = 11
vec_element_0 = {
prrepl_trace_point: location = 326.579 103.563
                   direction = 0.951057 -0.309017
                       width = 3
                    strength = 0.0123886

}
vec_element_1 = {
prrepl_trace_point: location = 324.6 103.944
                   direction = 0.951057 -0.309017
                       width = 3
                    strength = 0.012299

}
vec_element_2 = {
prrepl_trace_point: location = 322.775 104.8
                   direction = 0.951057 -0.309017
                       width = 3
                    strength = 0.0124569

}
vec_element_3 = {
prrepl_trace_point: location = 320.796 105.18
                   direction = 0.951057 -0.309017
                       width = 3
                    strength = 0.0131951

}
vec_element_4 = {
prrepl_trace_point: location = 318.928 106.045
                   direction = 0.990268 -0.139173
                       width = 3
                    strength = 0.0137831

}
vec_element_5 = {
prrepl_trace_point: location = 316.983 106.571
                   direction = 0.990268 -0.139173
                       width = 3
                    strength = 0.0144994

}
vec_element_6 = {
prrepl_trace_point: location = 314.967 106.602
                   direction = 0.990268 -0.139173
                       width = 3
                    strength = 0.0145957

}
vec_element_7 = {
prrepl_trace_point: location = 313.021 107.128
                   direction = 0.990268 -0.139173
                       width = 3
                    strength = 0.0149509

}
vec_element_8 = {
prrepl_trace_point: location = 311.006 107.159
                   direction = 0.990268 -0.139173
                       width = 3
                    strength = 0.0146683

}
vec_element_9 = {
prrepl_trace_point: location = 309.06 107.685
                   direction = 0.990268 -0.139173
                       width = 3
                    strength = 0.0148099

}
vec_element_10 = {
prrepl_trace_point: location = 307.115 108.211
                   direction = 0.990268 -0.139173
                       width = 3
                    strength = 0.0142126

}

}

trace_points = {
vec_num = 34
vec_element_0 = {
prrepl_trace_point: location = 295.533 110.726
                   direction = 0.882948 -0.469472
                       width = 4
                    strength = 0.0119033

}
vec_element_1 = {
prrepl_trace_point: location = 293.885 111.885
                   direction = 0.882948 -0.469472
                       width = 3
                    strength = 0.0120862

}
vec_element_2 = {
prrepl_trace_point: location = 292.236 113.045
                   direction = 0.882948 -0.469472
                       width = 3
                    strength = 0.0122495

}
vec_element_3 = {
prrepl_trace_point: location = 290.353 113.763
                   direction = 0.882948 -0.469472
                       width = 3
                    strength = 0.0126973

}
vec_element_4 = {
prrepl_trace_point: location = 288.704 114.923
                   direction = 0.882948 -0.469472
                       width = 3
                    strength = 0.0126539

}
vec_element_5 = {
prrepl_trace_point: location = 286.861 115.624
                   direction = 0.951057 -0.309017
                       width = 3
                    strength = 0.0123201

}
vec_element_6 = {
prrepl_trace_point: location = 285.036 116.48
                   direction = 0.951057 -0.309017
                       width = 3
                    strength = 0.0123501

}
vec_element_7 = {
prrepl_trace_point: location = 283.017 116.877
                   direction = 0.882948 -0.469472
                       width = 4
                    strength = 0.0119957

}
vec_element_8 = {
prrepl_trace_point: location = 281.328 118.054
                   direction = 0.951057 -0.309017
                       width = 3
                    strength = 0.0120488

}
vec_element_9 = {
prrepl_trace_point: location = 279.349 118.434
                   direction = 0.951057 -0.309017
                       width = 3
                    strength = 0.0131475

}
vec_element_10 = {
prrepl_trace_point: location = 277.524 119.29
                   direction = 0.951057 -0.309017
                       width = 3
                    strength = 0.0145178

}
vec_element_11 = {
prrepl_trace_point: location = 275.699 120.146
                   direction = 0.951057 -0.309017
                       width = 3
                    strength = 0.0170643

}
vec_element_12 = {
prrepl_trace_point: location = 273.72 120.526
                   direction = 0.951057 -0.309017
                       width = 3
                    strength = 0.0188197

}
vec_element_13 = {
prrepl_trace_point: location = 271.853 121.391
                   direction = 0.990268 -0.139173
                       width = 3
                    strength = 0.0199115

}
vec_element_14 = {
prrepl_trace_point: location = 269.907 121.917
                   direction = 0.990268 -0.139173
                       width = 3
                    strength = 0.0207138

}
vec_element_15 = {
prrepl_trace_point: location = 267.891 121.948
                   direction = 0.990268 -0.139173
                       width = 3
                    strength = 0.0209419

}
vec_element_16 = {
prrepl_trace_point: location = 265.946 122.474
                   direction = 0.990268 -0.139173
                       width = 3
                    strength = 0.0204151

}
vec_element_17 = {
prrepl_trace_point: location = 264 123
                   direction = -0.989513 0.144446
                       width = 3
                    strength = 0.0204151

}
vec_element_18 = {
prrepl_trace_point: location = 262.054 123.526
                   direction = -0.990268 0.139173
                       width = 3
                    strength = 0.0204151

}
vec_element_19 = {
prrepl_trace_point: location = 260.021 123.209
                   direction = -0.999391 -0.0348995
                       width = 3
                    strength = 0.0203473

}
vec_element_20 = {
prrepl_trace_point: location = 258.013 123.389
                   direction = -0.999391 -0.0348995
                       width = 3
                    strength = 0.0195488

}
vec_element_21 = {
prrepl_trace_point: location = 256.023 123.069
                   direction = -0.999391 -0.0348995
                       width = 3
                    strength = 0.0185335

}
vec_element_22 = {
prrepl_trace_point: location = 254.034 123.597
                   direction = -0.990268 0.139173
                       width = 3
                    strength = 0.0178797

}
vec_element_23 = {
prrepl_trace_point: location = 252.088 124.123
                   direction = -0.990268 0.139173
                       width = 3
                    strength = 0.0173459

}
vec_element_24 = {
prrepl_trace_point: location = 250.073 124.154
                   direction = -0.990268 0.139173
                       width = 3
                    strength = 0.0167089

}
vec_element_25 = {
prrepl_trace_point: location = 248.127 124.68
                   direction = -0.990268 0.139173
                       width = 3
                    strength = 0.0158369

}
vec_element_26 = {
prrepl_trace_point: location = 246.093 124.362
                   direction = -0.999391 -0.0348995
                       width = 3
                    strength = 0.0163006

}
vec_element_27 = {
prrepl_trace_point: location = 244.103 124.043
                   direction = -0.999391 -0.0348995
                       width = 3
                    strength = 0.0175517

}
vec_element_28 = {
prrepl_trace_point: location = 242.096 124.223
                   direction = -0.999391 -0.0348995
                       width = 3
                    strength = 0.0187284

}
vec_element_29 = {
prrepl_trace_point: location = 240.088 124.403
                   direction = -0.999391 -0.0348995
                       width = 3
                    strength = 0.0193244

}
vec_element_30 = {
prrepl_trace_point: location = 238.117 124.431
                   direction = -0.990268 0.139173
                       width = 3
                    strength = 0.0192915

}
vec_element_31 = {
prrepl_trace_point: location = 236.171 124.957
                   direction = -0.990268 0.139173
                       width = 3
                    strength = 0.0187822

}
vec_element_32 = {
prrepl_trace_point: location = 234.156 124.988
                   direction = -0.990268 0.139173
                       width = 3
                    strength = 0.0177736

}
vec_element_33 = {
prrepl_trace_point: location = 232.288 125.854
                   direction = -0.951057 0.309017
                       width = 3
                    strength = 0.0162913

}

}

trace_points = {
vec_num = 16
vec_element_0 = {
prrepl_trace_point: location = 118.698 225.394
                   direction = -0.788011 0.615661
                       width = 2
                    strength = 0.0107543

}
vec_element_1 = {
prrepl_trace_point: location = 118.408 228.075
                   direction = -0.529919 0.848048
                       width = 3
                    strength = 0.00828389

}
vec_element_2 = {
prrepl_trace_point: location = 118.294 230.327
                   direction = -0.374607 0.927184
                       width = 2
                    strength = 0.00875875

}
vec_element_3 = {
prrepl_trace_point: location = 117.003 231.93
                   direction = -0.529919 0.848048
                       width = 2
                    strength = 0.00744444

}
vec_element_4 = {
prrepl_trace_point: location = 116.155 233.758
                   direction = -0.529919 0.848048
                       width = 2
                    strength = 0.00792094

}
vec_element_5 = {
prrepl_trace_point: location = 114.122 239.436
                   direction = -0.207912 0.978148
                       width = 2
                    strength = 0.00744352

}
vec_element_6 = {
prrepl_trace_point: location = 113.951 241.445
                   direction = -0.207912 0.978148
                       width = 2
                    strength = 0.00730824

}
vec_element_7 = {
prrepl_trace_point: location = 113.291 243.349
                   direction = -0.207912 0.978148
                       width = 2
                    strength = 0.00611271

}
vec_element_8 = {
prrepl_trace_point: location = 113.465 245.4
                   direction = -0.0348995 0.999391
                       width = 2
                    strength = 0.00513688

}
vec_element_9 = {
prrepl_trace_point: location = 113.645 247.407
                   direction = -0.0348995 0.999391
                       width = 3
                    strength = 0.00492909

}
vec_element_10 = {
prrepl_trace_point: location = 114.174 249.396
                   direction = 0.139173 0.990268
                       width = 3
                    strength = 0.00536184

}
vec_element_11 = {
prrepl_trace_point: location = 114.204 251.412
                   direction = 0.139173 0.990268
                       width = 2
                    strength = 0.00674648

}
vec_element_12 = {
prrepl_trace_point: location = 114.73 253.357
                   direction = 0.139173 0.990268
                       width = 2
                    strength = 0.00776373

}
vec_element_13 = {
prrepl_trace_point: location = 115.596 255.225
                   direction = 0.309017 0.951057
                       width = 2
                    strength = 0.00864425

}
vec_element_14 = {
prrepl_trace_point: location = 115.976 257.204
                   direction = 0.309017 0.951057
                       width = 2
                    strength = 0.00796011

}
vec_element_15 = {
prrepl_trace_point: location = 117.153 258.893
                   direction = 0.469472 0.882948
                       width = 2
                    strength = 0.00812969

}

}

trace_points = {
vec_num = 5
vec_element_0 = {
prrepl_trace_point: location = 120.284 266.269
                   direction = 0.309017 0.951057
                       width = 2
                    strength = 0.00482404

}
vec_element_1 = {
prrepl_trace_point: location = 121.461 267.958
                   direction = 0.469472 0.882948
                       width = 2
                    strength = 0.00545913

}
vec_element_2 = {
prrepl_trace_point: location = 122.471 269.651
                   direction = 0.615661 0.788011
                       width = 2
                    strength = 0.00604737

}
vec_element_3 = {
prrepl_trace_point: location = 123.899 271.073
                   direction = 0.615661 0.788011
                       width = 2
                    strength = 0.00598303

}
vec_element_4 = {
prrepl_trace_point: location = 124.934 272.803
                   direction = 0.615661 0.788011
                       width = 2
                    strength = 0.00588015

}

}

trace_points = {
vec_num = 45
vec_element_0 = {
prrepl_trace_point: location = 463.537 268.555
                   direction = 0.987688 0.156434
                       width = 2
                    strength = 0.0334231

}
vec_element_1 = {
prrepl_trace_point: location = 461.601 267.995
                   direction = 0.987688 0.156434
                       width = 2
                    strength = 0.0380485

}
vec_element_2 = {
prrepl_trace_point: location = 459.665 267.436
                   direction = 0.987688 0.156434
                       width = 2
                    strength = 0.036132

}
vec_element_3 = {
prrepl_trace_point: location = 457.608 267.359
                   direction = 0.945519 0.325568
                       width = 2
                    strength = 0.0338196

}
vec_element_4 = {
prrepl_trace_point: location = 455.635 266.944
                   direction = 0.945519 0.325568
                       width = 2
                    strength = 0.0316986

}
vec_element_5 = {
prrepl_trace_point: location = 453.826 266.057
                   direction = 0.945519 0.325568
                       width = 2
                    strength = 0.0264854

}
vec_element_6 = {
prrepl_trace_point: location = 451.813 265.624
                   direction = 0.87462 0.48481
                       width = 2
                    strength = 0.0292859

}
vec_element_7 = {
prrepl_trace_point: location = 449.943 264.873
                   direction = 0.87462 0.48481
                       width = 2
                    strength = 0.0279261

}
vec_element_8 = {
prrepl_trace_point: location = 448.315 263.685
                   direction = 0.87462 0.48481
                       width = 2
                    strength = 0.0242984

}
vec_element_9 = {
prrepl_trace_point: location = 446.687 262.497
                   direction = 0.87462 0.48481
                       width = 2
                    strength = 0.0181288

}
vec_element_10 = {
prrepl_trace_point: location = 444.856 261.764
                   direction = 0.945519 0.325568
                       width = 2
                    strength = 0.0133124

}
vec_element_11 = {
prrepl_trace_point: location = 443.004 260.866
                   direction = 0.987688 0.156434
                       width = 3
                    strength = 0.0103505

}
vec_element_12 = {
prrepl_trace_point: location = 440.99 260.8
                   direction = 0.987688 0.156434
                       width = 3
                    strength = 0.0107299

}
vec_element_13 = {
prrepl_trace_point: location = 439.01 260.237
                   direction = 0.999848 -0.0174524
                       width = 3
                    strength = 0.0107892

}
vec_element_14 = {
prrepl_trace_point: location = 436.963 260.026
                   direction = 0.981627 -0.190809
                       width = 3
                    strength = 0.0120047

}
vec_element_15 = {
prrepl_trace_point: location = 434.952 260.163
                   direction = 0.981627 -0.190809
                       width = 2
                    strength = 0.0132001

}
vec_element_16 = {
prrepl_trace_point: location = 432.941 260.299
                   direction = 0.981627 -0.190809
                       width = 2
                    strength = 0.0146187

}
vec_element_17 = {
prrepl_trace_point: location = 430.991 261.43
                   direction = 0.999848 -0.0174524
                       width = 2
                    strength = 0.0162656

}
vec_element_18 = {
prrepl_trace_point: location = 428.987 261.215
                   direction = 0.999848 -0.0174524
                       width = 2
                    strength = 0.016902

}
vec_element_19 = {
prrepl_trace_point: location = 427 262
                   direction = -0.999815 0.0192144
                       width = 2
                    strength = 0.0166049

}
vec_element_20 = {
prrepl_trace_point: location = 424.996 261.785
                   direction = -0.999848 0.0174524
                       width = 2
                    strength = 0.016902

}
vec_element_21 = {
prrepl_trace_point: location = 423.001 262.07
                   direction = -0.999848 0.0174524
                       width = 2
                    strength = 0.0163087

}
vec_element_22 = {
prrepl_trace_point: location = 421.005 262.355
                   direction = -0.999848 0.0174524
                       width = 2
                    strength = 0.0149386

}
vec_element_23 = {
prrepl_trace_point: location = 418.992 261.64
                   direction = -0.999848 0.0174524
                       width = 2
                    strength = 0.014053

}
vec_element_24 = {
prrepl_trace_point: location = 416.997 261.925
                   direction = -0.999848 0.0174524
                       width = 2
                    strength = 0.0138057

}
vec_element_25 = {
prrepl_trace_point: location = 414.993 261.71
                   direction = -0.999848 0.0174524
                       width = 2
                    strength = 0.0136857

}
vec_element_26 = {
prrepl_trace_point: location = 413.022 261.647
                   direction = -0.987688 -0.156434
                       width = 2
                    strength = 0.0133685

}
vec_element_27 = {
prrepl_trace_point: location = 411.008 261.581
                   direction = -0.987688 -0.156434
                       width = 2
                    strength = 0.0124624

}
vec_element_28 = {
prrepl_trace_point: location = 409.071 261.021
                   direction = -0.987688 -0.156434
                       width = 2
                    strength = 0.0116351

}
vec_element_29 = {
prrepl_trace_point: location = 407.033 261.303
                   direction = -0.999848 0.0174524
                       width = 2
                    strength = 0.0119682

}
vec_element_30 = {
prrepl_trace_point: location = 405.028 261.088
                   direction = -0.999848 0.0174524
                       width = 2
                    strength = 0.0134184

}
vec_element_31 = {
prrepl_trace_point: location = 403.033 261.372
                   direction = -0.999848 0.0174524
                       width = 2
                    strength = 0.0149926

}
vec_element_32 = {
prrepl_trace_point: location = 401.029 261.157
                   direction = -0.999848 0.0174524
                       width = 2
                    strength = 0.015802

}
vec_element_33 = {
prrepl_trace_point: location = 399.049 260.595
                   direction = -0.987688 -0.156434
                       width = 2
                    strength = 0.0151215

}
vec_element_34 = {
prrepl_trace_point: location = 397.035 260.529
                   direction = -0.987688 -0.156434
                       width = 2
                    strength = 0.0140738

}
vec_element_35 = {
prrepl_trace_point: location = 395.02 260.463
                   direction = -0.987688 -0.156434
                       width = 2
                    strength = 0.0113468

}
vec_element_36 = {
prrepl_trace_point: location = 393.084 259.903
                   direction = -0.987688 -0.156434
                       width = 2
                    strength = 0.00878646

}
vec_element_37 = {
prrepl_trace_point: location = 387.702 264.428
                   direction = 0.992546 -0.121869
                       width = 2
                    strength = 0.00718677

}
vec_element_38 = {
prrepl_trace_point: location = 385.703 264.922
                   direction = 0.99863 0.052336
                       width = 2
                    strength = 0.00805732

}
vec_element_39 = {
prrepl_trace_point: location = 383.693 265.067
                   direction = 0.99863 0.052336
                       width = 2
                    strength = 0.0082436

}
vec_element_40 = {
prrepl_trace_point: location = 381.709 264.712
                   direction = 0.99863 0.052336
                       width = 2
                    strength = 0.00720942

}
vec_element_41 = {
prrepl_trace_point: location = 379.785 264.847
                   direction = 0.956305 -0.292372
                       width = 2
                    strength = 0.00694845

}
vec_element_42 = {
prrepl_trace_point: location = 377.799 265.193
                   direction = 0.956305 -0.292372
                       width = 2
                    strength = 0.00704646

}
vec_element_43 = {
prrepl_trace_point: location = 376 266
                   direction = -0.887326 0.461143
                       width = 2
                    strength = 0.00601793

}
vec_element_44 = {
prrepl_trace_point: location = 374.201 266.807
                   direction = -0.956305 0.292372
                       width = 2
                    strength = 0.00704646

}

}

trace_points = {
vec_num = 39
vec_element_0 = {
prrepl_trace_point: location = 443.508 308.045
                   direction = 0.891007 -0.45399
                       width = 2
                    strength = 0.0181273

}
vec_element_1 = {
prrepl_trace_point: location = 441.799 309.193
                   direction = 0.956305 -0.292372
                       width = 2
                    strength = 0.0179231

}
vec_element_2 = {
prrepl_trace_point: location = 440 310
                   direction = -0.889955 0.456049
                       width = 2
                    strength = 0.0165223

}
vec_element_3 = {
prrepl_trace_point: location = 438.201 310.807
                   direction = -0.956305 0.292372
                       width = 2
                    strength = 0.0179231

}
vec_element_4 = {
prrepl_trace_point: location = 436.215 311.153
                   direction = -0.956305 0.292372
                       width = 2
                    strength = 0.0161328

}
vec_element_5 = {
prrepl_trace_point: location = 434.376 311.977
                   direction = -0.956305 0.292372
                       width = 2
                    strength = 0.0138106

}
vec_element_6 = {
prrepl_trace_point: location = 432.39 312.323
                   direction = -0.956305 0.292372
                       width = 2
                    strength = 0.0115146

}
vec_element_7 = {
prrepl_trace_point: location = 430.681 313.47
                   direction = -0.891007 0.45399
                       width = 2
                    strength = 0.0118444

}
vec_element_8 = {
prrepl_trace_point: location = 429.013 314.6
                   direction = -0.891007 0.45399
                       width = 2
                    strength = 0.0114171

}
vec_element_9 = {
prrepl_trace_point: location = 427.529 316.027
                   direction = -0.798636 0.601815
                       width = 3
                    strength = 0.0112946

}
vec_element_10 = {
prrepl_trace_point: location = 426.082 317.43
                   direction = -0.798636 0.601815
                       width = 3
                    strength = 0.0110115

}
vec_element_11 = {
prrepl_trace_point: location = 424.567 318.693
                   direction = -0.681998 0.731354
                       width = 3
                    strength = 0.0105416

}
vec_element_12 = {
prrepl_trace_point: location = 424.027 320.882
                   direction = -0.544639 0.838671
                       width = 3
                    strength = 0.00915509

}
vec_element_13 = {
prrepl_trace_point: location = 422.728 322.423
                   direction = -0.544639 0.838671
                       width = 3
                    strength = 0.00922154

}
vec_element_14 = {
prrepl_trace_point: location = 422.156 324.4
                   direction = -0.390731 0.920505
                       width = 4
                    strength = 0.00964857

}
vec_element_15 = {
prrepl_trace_point: location = 421.144 326.144
                   direction = -0.390731 0.920505
                       width = 3
                    strength = 0.0101131

}
vec_element_16 = {
prrepl_trace_point: location = 420.133 327.887
                   direction = -0.390731 0.920505
                       width = 3
                    strength = 0.0107455

}
vec_element_17 = {
prrepl_trace_point: location = 419.274 329.662
                   direction = -0.544639 0.838671
                       width = 3
                    strength = 0.0106459

}
vec_element_18 = {
prrepl_trace_point: location = 417.975 331.203
                   direction = -0.544639 0.838671
                       width = 3
                    strength = 0.0108678

}
vec_element_19 = {
prrepl_trace_point: location = 416.168 332.271
                   direction = -0.798636 0.601815
                       width = 3
                    strength = 0.0116522

}
vec_element_20 = {
prrepl_trace_point: location = 414.42 333.275
                   direction = -0.798636 0.601815
                       width = 3
                    strength = 0.0119166

}
vec_element_21 = {
prrepl_trace_point: location = 412.488 333.983
                   direction = -0.891007 0.45399
                       width = 2
                    strength = 0.0111852

}
vec_element_22 = {
prrepl_trace_point: location = 410.461 334.345
                   direction = -0.956305 0.292372
                       width = 2
                    strength = 0.0107212

}
vec_element_23 = {
prrepl_trace_point: location = 408.549 334.828
                   direction = -0.992546 0.121869
                       width = 2
                    strength = 0.0105737

}
vec_element_24 = {
prrepl_trace_point: location = 406.606 335.164
                   direction = -0.956305 0.292372
                       width = 2
                    strength = 0.0107707

}
vec_element_25 = {
prrepl_trace_point: location = 404.767 335.988
                   direction = -0.956305 0.292372
                       width = 2
                    strength = 0.0103794

}
vec_element_26 = {
prrepl_trace_point: location = 402.927 336.812
                   direction = -0.956305 0.292372
                       width = 2
                    strength = 0.0101392

}
vec_element_27 = {
prrepl_trace_point: location = 401.072 337.481
                   direction = -0.891007 0.45399
                       width = 2
                    strength = 0.0103254

}
vec_element_28 = {
prrepl_trace_point: location = 399.404 338.612
                   direction = -0.891007 0.45399
                       width = 2
                    strength = 0.0101457

}
vec_element_29 = {
prrepl_trace_point: location = 397.735 339.742
                   direction = -0.891007 0.45399
                       width = 2
                    strength = 0.00983483

}
vec_element_30 = {
prrepl_trace_point: location = 395.84 340.428
                   direction = -0.891007 0.45399
                       width = 2
                    strength = 0.00985222

}
vec_element_31 = {
prrepl_trace_point: location = 394.171 341.558
                   direction = -0.891007 0.45399
                       width = 3
                    strength = 0.00959357

}
vec_element_32 = {
prrepl_trace_point: location = 392.276 342.244
                   direction = -0.891007 0.45399
                       width = 2
                    strength = 0.00962351

}
vec_element_33 = {
prrepl_trace_point: location = 391.019 344.115
                   direction = -0.798636 0.601815
                       width = 3
                    strength = 0.00868829

}
vec_element_34 = {
prrepl_trace_point: location = 390.381 346.392
                   direction = -0.544639 0.838671
                       width = 3
                    strength = 0.00806369

}
vec_element_35 = {
prrepl_trace_point: location = 389.082 347.933
                   direction = -0.544639 0.838671
                       width = 3
                    strength = 0.00835032

}
vec_element_36 = {
prrepl_trace_point: location = 388.51 349.91
                   direction = -0.390731 0.920505
                       width = 3
                    strength = 0.0079561

}
vec_element_37 = {
prrepl_trace_point: location = 389.096 352.2
                   direction = -0.052336 0.99863
                       width = 3
                    strength = 0.00770373

}
vec_element_38 = {
prrepl_trace_point: location = 389.589 354.199
                   direction = 0.121869 0.992546
                       width = 3
                    strength = 0.00738992

}

}

trace_points = {
vec_num = 19
vec_element_0 = {
prrepl_trace_point: location = 349.451 371.958
                   direction = -0.99863 -0.052336
                       width = 3
                    strength = 0.0128869

}
vec_element_1 = {
prrepl_trace_point: location = 347.441 372.103
                   direction = -0.99863 -0.052336
                       width = 3
                    strength = 0.0121134

}
vec_element_2 = {
prrepl_trace_point: location = 345.505 371.403
                   direction = -0.97437 -0.224951
                       width = 3
                    strength = 0.0119285

}
vec_element_3 = {
prrepl_trace_point: location = 343.721 370.378
                   direction = -0.920505 -0.390731
                       width = 3
                    strength = 0.0116689

}
vec_element_4 = {
prrepl_trace_point: location = 341.977 369.367
                   direction = -0.920505 -0.390731
                       width = 3
                    strength = 0.0118851

}
vec_element_5 = {
prrepl_trace_point: location = 339.931 369.147
                   direction = -0.97437 -0.224951
                       width = 3
                    strength = 0.0118791

}
vec_element_6 = {
prrepl_trace_point: location = 337.926 368.941
                   direction = -0.97437 -0.224951
                       width = 2
                    strength = 0.0122871

}
vec_element_7 = {
prrepl_trace_point: location = 335.872 369.079
                   direction = -0.99863 -0.052336
                       width = 2
                    strength = 0.0135971

}
vec_element_8 = {
prrepl_trace_point: location = 333.888 368.725
                   direction = -0.99863 -0.052336
                       width = 2
                    strength = 0.0138785

}
vec_element_9 = {
prrepl_trace_point: location = 331.864 369.718
                   direction = -0.992546 0.121869
                       width = 2
                    strength = 0.0141695

}
vec_element_10 = {
prrepl_trace_point: location = 329.848 369.713
                   direction = -0.992546 0.121869
                       width = 2
                    strength = 0.0138589

}
vec_element_11 = {
prrepl_trace_point: location = 327.894 370.205
                   direction = -0.992546 0.121869
                       width = 2
                    strength = 0.0121819

}
vec_element_12 = {
prrepl_trace_point: location = 325.866 369.852
                   direction = -0.99863 -0.052336
                       width = 3
                    strength = 0.00991646

}
vec_element_13 = {
prrepl_trace_point: location = 323.957 368.654
                   direction = -0.97437 -0.224951
                       width = 3
                    strength = 0.00879285

}
vec_element_14 = {
prrepl_trace_point: location = 322.059 368.116
                   direction = -0.920505 -0.390731
                       width = 2
                    strength = 0.00959346

}
vec_element_15 = {
prrepl_trace_point: location = 320.121 367.564
                   direction = -0.920505 -0.390731
                       width = 2
                    strength = 0.00960596

}
vec_element_16 = {
prrepl_trace_point: location = 318.074 367.345
                   direction = -0.97437 -0.224951
                       width = 2
                    strength = 0.0102836

}
vec_element_17 = {
prrepl_trace_point: location = 316.133 366.996
                   direction = -0.99863 -0.052336
                       width = 2
                    strength = 0.011537

}
vec_element_18 = {
prrepl_trace_point: location = 314.123 367.141
                   direction = -0.99863 -0.052336
                       width = 2
                    strength = 0.0133334

}

}

trace_points = {
vec_num = 5
vec_element_0 = {
prrepl_trace_point: location = 310.203 366.087
                   direction = -0.97437 -0.224951
                       width = 2
                    strength = 0.0102406

}
vec_element_1 = {
prrepl_trace_point: location = 308.694 364.267
                   direction = -0.838671 -0.544639
                       width = 3
                    strength = 0.00806661

}
vec_element_2 = {
prrepl_trace_point: location = 307.368 362.694
                   direction = -0.731354 -0.681998
                       width = 3
                    strength = 0.00805448

}
vec_element_3 = {
prrepl_trace_point: location = 306.076 361.147
                   direction = -0.731354 -0.681998
                       width = 3
                    strength = 0.00831294

}
vec_element_4 = {
prrepl_trace_point: location = 303.887 360.606
                   direction = -0.838671 -0.544639
                       width = 2
                    strength = 0.00897716

}

}

trace_points = {
vec_num = 16
vec_element_0 = {
prrepl_trace_point: location = 465.353 348.017
                   direction = 0.156434 -0.987688
                       width = 2
                    strength = 0.0124142

}
vec_element_1 = {
prrepl_trace_point: location = 465.287 350.031
                   direction = 0.156434 -0.987688
                       width = 2
                    strength = 0.0127683

}
vec_element_2 = {
prrepl_trace_point: location = 465.221 352.046
                   direction = 0.156434 -0.987688
                       width = 2
                    strength = 0.0126422

}
vec_element_3 = {
prrepl_trace_point: location = 465.144 354.102
                   direction = 0.325568 -0.945519
                       width = 2
                    strength = 0.0115154

}
vec_element_4 = {
prrepl_trace_point: location = 463.784 355.749
                   direction = 0.325568 -0.945519
                       width = 2
                    strength = 0.0109891

}
vec_element_5 = {
prrepl_trace_point: location = 463.369 357.722
                   direction = 0.325568 -0.945519
                       width = 2
                    strength = 0.0104996

}
vec_element_6 = {
prrepl_trace_point: location = 462.937 359.734
                   direction = 0.48481 -0.87462
                       width = 2
                    strength = 0.00945066

}
vec_element_7 = {
prrepl_trace_point: location = 462.161 361.64
                   direction = 0.62932 -0.777146
                       width = 2
                    strength = 0.0102989

}
vec_element_8 = {
prrepl_trace_point: location = 461.097 363.352
                   direction = 0.62932 -0.777146
                       width = 2
                    strength = 0.00993211

}
vec_element_9 = {
prrepl_trace_point: location = 460.002 365.095
                   direction = 0.75471 -0.656059
                       width = 2
                    strength = 0.0110524

}
vec_element_10 = {
prrepl_trace_point: location = 458.329 366.219
                   direction = 0.75471 -0.656059
                       width = 2
                    strength = 0.0119353

}
vec_element_11 = {
prrepl_trace_point: location = 456.656 367.342
                   direction = 0.75471 -0.656059
                       width = 2
                    strength = 0.0113704

}
vec_element_12 = {
prrepl_trace_point: location = 455.275 368.868
                   direction = 0.857167 -0.515038
                       width = 2
                    strength = 0.0102861

}
vec_element_13 = {
prrepl_trace_point: location = 453.689 370.113
                   direction = 0.857167 -0.515038
                       width = 1
                    strength = 0.00982817

}
vec_element_14 = {
prrepl_trace_point: location = 452.104 371.357
                   direction = 0.857167 -0.515038
                       width = 1
                    strength = 0.00935285

}
vec_element_15 = {
prrepl_trace_point: location = 450.518 372.601
                   direction = 0.857167 -0.515038
                       width = 1
                    strength = 0.00847529

}

}

trace_points = {
vec_num = 5
vec_element_0 = {
prrepl_trace_point: location = 446.435 376.892
                   direction = 0.75471 -0.656059
                       width = 4
                    strength = 0.00755407

}
vec_element_1 = {
prrepl_trace_point: location = 445.09 378.392
                   direction = 0.75471 -0.656059
                       width = 4
                    strength = 0.00890305

}
vec_element_2 = {
prrepl_trace_point: location = 443.745 379.893
                   direction = 0.75471 -0.656059
                       width = 4
                    strength = 0.00984747

}
vec_element_3 = {
prrepl_trace_point: location = 442.071 381.017
                   direction = 0.75471 -0.656059
                       width = 4
                    strength = 0.0110412

}
vec_element_4 = {
prrepl_trace_point: location = 440.726 382.517
                   direction = 0.75471 -0.656059
                       width = 4
                    strength = 0.0116417

}

}

trace_points = {
vec_num = 29
vec_element_0 = {
prrepl_trace_point: location = 430.884 394.98
                   direction = 0.48481 -0.87462
                       width = 4
                    strength = 0.0126963

}
vec_element_1 = {
prrepl_trace_point: location = 430.133 396.85
                   direction = 0.48481 -0.87462
                       width = 4
                    strength = 0.0134412

}
vec_element_2 = {
prrepl_trace_point: location = 429.382 398.721
                   direction = 0.48481 -0.87462
                       width = 4
                    strength = 0.0138892

}
vec_element_3 = {
prrepl_trace_point: location = 428.632 400.591
                   direction = 0.48481 -0.87462
                       width = 4
                    strength = 0.0139283

}
vec_element_4 = {
prrepl_trace_point: location = 427.426 402.259
                   direction = 0.325568 -0.945519
                       width = 4
                    strength = 0.0138063

}
vec_element_5 = {
prrepl_trace_point: location = 426.538 404.069
                   direction = 0.325568 -0.945519
                       width = 4
                    strength = 0.0134374

}
vec_element_6 = {
prrepl_trace_point: location = 426.123 406.041
                   direction = 0.325568 -0.945519
                       width = 4
                    strength = 0.0130968

}
vec_element_7 = {
prrepl_trace_point: location = 424.763 407.688
                   direction = 0.325568 -0.945519
                       width = 4
                    strength = 0.0124929

}
vec_element_8 = {
prrepl_trace_point: location = 424.348 409.66
                   direction = 0.325568 -0.945519
                       width = 4
                    strength = 0.0123028

}
vec_element_9 = {
prrepl_trace_point: location = 424.353 411.915
                   direction = 0.48481 -0.87462
                       width = 5
                    strength = 0.0122263

}
vec_element_10 = {
prrepl_trace_point: location = 423.147 413.583
                   direction = 0.325568 -0.945519
                       width = 4
                    strength = 0.0124952

}
vec_element_11 = {
prrepl_trace_point: location = 422.715 415.595
                   direction = 0.48481 -0.87462
                       width = 4
                    strength = 0.0133614

}
vec_element_12 = {
prrepl_trace_point: location = 421.964 417.465
                   direction = 0.48481 -0.87462
                       width = 4
                    strength = 0.0153822

}
vec_element_13 = {
prrepl_trace_point: location = 420.775 419.093
                   direction = 0.48481 -0.87462
                       width = 4
                    strength = 0.0168009

}
vec_element_14 = {
prrepl_trace_point: location = 420 421
                   direction = -0.623991 0.781432
                       width = 4
                    strength = 0.0163409

}
vec_element_15 = {
prrepl_trace_point: location = 419.225 422.907
                   direction = -0.48481 0.87462
                       width = 4
                    strength = 0.0168009

}
vec_element_16 = {
prrepl_trace_point: location = 417.747 424.34
                   direction = -0.62932 0.777146
                       width = 4
                    strength = 0.0172979

}
vec_element_17 = {
prrepl_trace_point: location = 416.294 425.737
                   direction = -0.62932 0.777146
                       width = 4
                    strength = 0.0166191

}
vec_element_18 = {
prrepl_trace_point: location = 414.979 427.206
                   direction = -0.75471 0.656059
                       width = 4
                    strength = 0.0159751

}
vec_element_19 = {
prrepl_trace_point: location = 412.773 427.67
                   direction = -0.857167 0.515038
                       width = 4
                    strength = 0.0147461

}
vec_element_20 = {
prrepl_trace_point: location = 411.187 428.914
                   direction = -0.857167 0.515038
                       width = 4
                    strength = 0.013925

}
vec_element_21 = {
prrepl_trace_point: location = 409.191 429.417
                   direction = -0.93358 0.358368
                       width = 4
                    strength = 0.0136106

}
vec_element_22 = {
prrepl_trace_point: location = 407.235 429.9
                   direction = -0.93358 0.358368
                       width = 4
                    strength = 0.0138573

}
vec_element_23 = {
prrepl_trace_point: location = 405.457 430.85
                   direction = -0.93358 0.358368
                       width = 4
                    strength = 0.0146201

}
vec_element_24 = {
prrepl_trace_point: location = 403.5 431.334
                   direction = -0.93358 0.358368
                       width = 4
                    strength = 0.0147965

}
vec_element_25 = {
prrepl_trace_point: location = 401.723 432.284
                   direction = -0.93358 0.358368
                       width = 4
                    strength = 0.0139796

}
vec_element_26 = {
prrepl_trace_point: location = 399.491 431.965
                   direction = -0.981627 0.190809
                       width = 4
                    strength = 0.0125141

}
vec_element_27 = {
prrepl_trace_point: location = 397.575 432.592
                   direction = -0.981627 0.190809
                       width = 4
                    strength = 0.0113426

}
vec_element_28 = {
prrepl_trace_point: location = 395.623 432.873
                   direction = -0.999848 0.0174524
                       width = 4
                    strength = 0.0100097

}

}

trace_points = {
vec_num = 19
vec_element_0 = {
prrepl_trace_point: location = 374.596 448.984
                   direction = -0.75471 0.656059
                       width = 3
                    strength = 0.0111288

}
vec_element_1 = {
prrepl_trace_point: location = 373.251 450.484
                   direction = -0.75471 0.656059
                       width = 3
                    strength = 0.0117682

}
vec_element_2 = {
prrepl_trace_point: location = 371.828 451.85
                   direction = -0.62932 0.777146
                       width = 3
                    strength = 0.0125097

}
vec_element_3 = {
prrepl_trace_point: location = 370.764 453.562
                   direction = -0.62932 0.777146
                       width = 4
                    strength = 0.0143979

}
vec_element_4 = {
prrepl_trace_point: location = 369.06 454.716
                   direction = -0.75471 0.656059
                       width = 4
                    strength = 0.0151671

}
vec_element_5 = {
prrepl_trace_point: location = 367.715 456.217
                   direction = -0.75471 0.656059
                       width = 4
                    strength = 0.0153393

}
vec_element_6 = {
prrepl_trace_point: location = 365.508 456.681
                   direction = -0.857167 0.515038
                       width = 3
                    strength = 0.0152024

}
vec_element_7 = {
prrepl_trace_point: location = 363.665 457.497
                   direction = -0.857167 0.515038
                       width = 3
                    strength = 0.0164926

}
vec_element_8 = {
prrepl_trace_point: location = 361.927 458.428
                   direction = -0.93358 0.358368
                       width = 3
                    strength = 0.0178767

}
vec_element_9 = {
prrepl_trace_point: location = 360.149 459.378
                   direction = -0.93358 0.358368
                       width = 3
                    strength = 0.0195596

}
vec_element_10 = {
prrepl_trace_point: location = 358.192 459.862
                   direction = -0.93358 0.358368
                       width = 3
                    strength = 0.0197639

}
vec_element_11 = {
prrepl_trace_point: location = 356.14 460.01
                   direction = -0.981627 0.190809
                       width = 3
                    strength = 0.0194556

}
vec_element_12 = {
prrepl_trace_point: location = 354.224 460.637
                   direction = -0.981627 0.190809
                       width = 3
                    strength = 0.0189899

}
vec_element_13 = {
prrepl_trace_point: location = 352.309 461.264
                   direction = -0.981627 0.190809
                       width = 4
                    strength = 0.0188302

}
vec_element_14 = {
prrepl_trace_point: location = 350.166 460.563
                   direction = -0.999848 0.0174524
                       width = 3
                    strength = 0.0183088

}
vec_element_15 = {
prrepl_trace_point: location = 348.162 460.347
                   direction = -0.999848 0.0174524
                       width = 2
                    strength = 0.0212309

}
vec_element_16 = {
prrepl_trace_point: location = 346.158 460.132
                   direction = -0.999848 0.0174524
                       width = 1
                    strength = 0.0224722

}
vec_element_17 = {
prrepl_trace_point: location = 344.162 460.417
                   direction = -0.999848 0.0174524
                       width = 1
                    strength = 0.0197529

}
vec_element_18 = {
prrepl_trace_point: location = 342.174 459.355
                   direction = -0.987688 -0.156434
                       width = 1
                    strength = 0.0157444

}

}

trace_points = {
vec_num = 36
vec_element_0 = {
prrepl_trace_point: location = 419.451 390.567
                   direction = 0.87462 0.48481
                       width = 4
                    strength = 0.00930247

}
vec_element_1 = {
prrepl_trace_point: location = 417.62 389.834
                   direction = 0.945519 0.325568
                       width = 3
                    strength = 0.0106328

}
vec_element_2 = {
prrepl_trace_point: location = 415.811 388.946
                   direction = 0.945519 0.325568
                       width = 4
                    strength = 0.0112775

}
vec_element_3 = {
prrepl_trace_point: location = 413.959 388.048
                   direction = 0.987688 0.156434
                       width = 4
                    strength = 0.011761

}
vec_element_4 = {
prrepl_trace_point: location = 412.022 387.488
                   direction = 0.987688 0.156434
                       width = 4
                    strength = 0.0130319

}
vec_element_5 = {
prrepl_trace_point: location = 410.051 387.426
                   direction = 0.999848 -0.0174524
                       width = 3
                    strength = 0.014302

}
vec_element_6 = {
prrepl_trace_point: location = 408.047 387.211
                   direction = 0.999848 -0.0174524
                       width = 3
                    strength = 0.015649

}
vec_element_7 = {
prrepl_trace_point: location = 406 387
                   direction = -0.980993 0.194041
                       width = 4
                    strength = 0.0150228

}
vec_element_8 = {
prrepl_trace_point: location = 404.143 387.771
                   direction = -0.999848 0.0174524
                       width = 3
                    strength = 0.015649

}
vec_element_9 = {
prrepl_trace_point: location = 402.176 387.903
                   direction = -0.981627 0.190809
                       width = 3
                    strength = 0.0163355

}
vec_element_10 = {
prrepl_trace_point: location = 400.26 388.53
                   direction = -0.981627 0.190809
                       width = 3
                    strength = 0.0156574

}
vec_element_11 = {
prrepl_trace_point: location = 398.345 389.157
                   direction = -0.981627 0.190809
                       width = 3
                    strength = 0.0144023

}
vec_element_12 = {
prrepl_trace_point: location = 396.297 388.946
                   direction = -0.999848 0.0174524
                       width = 3
                    strength = 0.0131204

}
vec_element_13 = {
prrepl_trace_point: location = 394.293 388.731
                   direction = -0.999848 0.0174524
                       width = 3
                    strength = 0.0125195

}
vec_element_14 = {
prrepl_trace_point: location = 392.322 388.668
                   direction = -0.987688 -0.156434
                       width = 3
                    strength = 0.0116838

}
vec_element_15 = {
prrepl_trace_point: location = 390.386 388.109
                   direction = -0.987688 -0.156434
                       width = 3
                    strength = 0.011016

}
vec_element_16 = {
prrepl_trace_point: location = 388.534 387.211
                   direction = -0.945519 -0.325568
                       width = 3
                    strength = 0.0101815

}
vec_element_17 = {
prrepl_trace_point: location = 386.703 386.477
                   direction = -0.87462 -0.48481
                       width = 3
                    strength = 0.00978061

}
vec_element_18 = {
prrepl_trace_point: location = 385.075 385.289
                   direction = -0.87462 -0.48481
                       width = 3
                    strength = 0.010167

}
vec_element_19 = {
prrepl_trace_point: location = 383.447 384.101
                   direction = -0.87462 -0.48481
                       width = 3
                    strength = 0.0104003

}
vec_element_20 = {
prrepl_trace_point: location = 381.577 383.35
                   direction = -0.87462 -0.48481
                       width = 3
                    strength = 0.0105182

}
vec_element_21 = {
prrepl_trace_point: location = 379.807 382.48
                   direction = -0.945519 -0.325568
                       width = 3
                    strength = 0.0113729

}
vec_element_22 = {
prrepl_trace_point: location = 377.75 382.403
                   direction = -0.987688 -0.156434
                       width = 2
                    strength = 0.0131404

}
vec_element_23 = {
prrepl_trace_point: location = 375.736 382.338
                   direction = -0.987688 -0.156434
                       width = 3
                    strength = 0.0133186

}
vec_element_24 = {
prrepl_trace_point: location = 373.8 381.778
                   direction = -0.987688 -0.156434
                       width = 3
                    strength = 0.0140787

}
vec_element_25 = {
prrepl_trace_point: location = 370.996 381.038
                   direction = -0.956305 0.292372
                       width = 4
                    strength = 0.0087675

}
vec_element_26 = {
prrepl_trace_point: location = 369.072 381.173
                   direction = -0.99863 -0.052336
                       width = 3
                    strength = 0.0146652

}
vec_element_27 = {
prrepl_trace_point: location = 367.27 379.642
                   direction = -0.920505 -0.390731
                       width = 3
                    strength = 0.0138012

}
vec_element_28 = {
prrepl_trace_point: location = 365.691 378.323
                   direction = -0.838671 -0.544639
                       width = 3
                    strength = 0.0125391

}
vec_element_29 = {
prrepl_trace_point: location = 364.364 376.749
                   direction = -0.731354 -0.681998
                       width = 3
                    strength = 0.0126986

}
vec_element_30 = {
prrepl_trace_point: location = 363.072 375.203
                   direction = -0.731354 -0.681998
                       width = 3
                    strength = 0.0132362

}
vec_element_31 = {
prrepl_trace_point: location = 361.224 374.296
                   direction = -0.838671 -0.544639
                       width = 3
                    strength = 0.0134169

}
vec_element_32 = {
prrepl_trace_point: location = 359.519 373.305
                   direction = -0.920505 -0.390731
                       width = 3
                    strength = 0.0138827

}
vec_element_33 = {
prrepl_trace_point: location = 357.473 373.085
                   direction = -0.97437 -0.224951
                       width = 3
                    strength = 0.0141689

}
vec_element_34 = {
prrepl_trace_point: location = 355.468 372.879
                   direction = -0.97437 -0.224951
                       width = 3
                    strength = 0.0143065

}
vec_element_35 = {
prrepl_trace_point: location = 353.575 372.185
                   direction = -0.97437 -0.224951
                       width = 3
                    strength = 0.0136553

}

}

trace_points = {
vec_num = 6
vec_element_0 = {
prrepl_trace_point: location = 283.177 481.714
                   direction = 0.406737 -0.913545
                       width = 4
                    strength = 0.00875337

}
vec_element_1 = {
prrepl_trace_point: location = 282.571 483.681
                   direction = 0.559193 -0.829038
                       width = 4
                    strength = 0.0106466

}
vec_element_2 = {
prrepl_trace_point: location = 281.273 485.165
                   direction = 0.694658 -0.71934
                       width = 4
                    strength = 0.0119648

}
vec_element_3 = {
prrepl_trace_point: location = 280.063 486.777
                   direction = 0.694658 -0.71934
                       width = 4
                    strength = 0.013006

}
vec_element_4 = {
prrepl_trace_point: location = 279.115 488.823
                   direction = 0.809017 -0.587785
                       width = 3
                    strength = 0.013957

}
vec_element_5 = {
prrepl_trace_point: location = 277.35 489.796
                   direction = 0.809017 -0.587785
                       width = 3
                    strength = 0.0143775

}

}

trace_points = {
vec_num = 50
vec_element_0 = {
prrepl_trace_point: location = 274.031 492.345
                   direction = 0.961262 -0.275637
                       width = 2
                    strength = 0.0167224

}
vec_element_1 = {
prrepl_trace_point: location = 272.04 492.656
                   direction = 0.961262 -0.275637
                       width = 2
                    strength = 0.0185558

}
vec_element_2 = {
prrepl_trace_point: location = 270.048 492.967
                   direction = 0.961262 -0.275637
                       width = 2
                    strength = 0.0194333

}
vec_element_3 = {
prrepl_trace_point: location = 268.195 493.758
                   direction = 0.961262 -0.275637
                       width = 2
                    strength = 0.0194761

}
vec_element_4 = {
prrepl_trace_point: location = 266.203 494.069
                   direction = 0.961262 -0.275637
                       width = 2
                    strength = 0.0194863

}
vec_element_5 = {
prrepl_trace_point: location = 264.35 494.861
                   direction = 0.961262 -0.275637
                       width = 2
                    strength = 0.0194699

}
vec_element_6 = {
prrepl_trace_point: location = 262.358 495.172
                   direction = 0.961262 -0.275637
                       width = 2
                    strength = 0.0195525

}
vec_element_7 = {
prrepl_trace_point: location = 260.367 495.483
                   direction = 0.961262 -0.275637
                       width = 2
                    strength = 0.0196573

}
vec_element_8 = {
prrepl_trace_point: location = 258.513 496.274
                   direction = 0.961262 -0.275637
                       width = 2
                    strength = 0.0193592

}
vec_element_9 = {
prrepl_trace_point: location = 256.522 496.585
                   direction = 0.961262 -0.275637
                       width = 2
                    strength = 0.017897

}
vec_element_10 = {
prrepl_trace_point: location = 254.573 496.888
                   direction = 0.994522 -0.104528
                       width = 2
                    strength = 0.0161791

}
vec_element_11 = {
prrepl_trace_point: location = 252.61 497.346
                   direction = 0.994522 -0.104528
                       width = 3
                    strength = 0.0137572

}
vec_element_12 = {
prrepl_trace_point: location = 250.69 497.795
                   direction = 0.961262 -0.275637
                       width = 3
                    strength = 0.0125687

}
vec_element_13 = {
prrepl_trace_point: location = 248.561 497.625
                   direction = 0.961262 -0.275637
                       width = 3
                    strength = 0.0126796

}
vec_element_14 = {
prrepl_trace_point: location = 246.707 498.417
                   direction = 0.961262 -0.275637
                       width = 3
                    strength = 0.0139381

}
vec_element_15 = {
prrepl_trace_point: location = 244.716 498.728
                   direction = 0.961262 -0.275637
                       width = 3
                    strength = 0.0149962

}
vec_element_16 = {
prrepl_trace_point: location = 243 500
                   direction = -0.959797 0.280696
                       width = 3
                    strength = 0.0149434

}
vec_element_17 = {
prrepl_trace_point: location = 241.009 500.311
                   direction = -0.961262 0.275637
                       width = 3
                    strength = 0.0149962

}
vec_element_18 = {
prrepl_trace_point: location = 239.155 501.103
                   direction = -0.961262 0.275637
                       width = 3
                    strength = 0.0155547

}
vec_element_19 = {
prrepl_trace_point: location = 237.301 501.894
                   direction = -0.961262 0.275637
                       width = 3
                    strength = 0.0153959

}
vec_element_20 = {
prrepl_trace_point: location = 235.31 502.205
                   direction = -0.961262 0.275637
                       width = 3
                    strength = 0.0145463

}
vec_element_21 = {
prrepl_trace_point: location = 233.456 502.997
                   direction = -0.961262 0.275637
                       width = 3
                    strength = 0.013367

}
vec_element_22 = {
prrepl_trace_point: location = 231.59 503.633
                   direction = -0.898794 0.438371
                       width = 3
                    strength = 0.0119355

}
vec_element_23 = {
prrepl_trace_point: location = 229.902 504.735
                   direction = -0.898794 0.438371
                       width = 3
                    strength = 0.0110998

}
vec_element_24 = {
prrepl_trace_point: location = 228.214 505.836
                   direction = -0.898794 0.438371
                       width = 3
                    strength = 0.0101126

}
vec_element_25 = {
prrepl_trace_point: location = 226.307 506.488
                   direction = -0.898794 0.438371
                       width = 3
                    strength = 0.00921592

}
vec_element_26 = {
prrepl_trace_point: location = 224.798 507.888
                   direction = -0.809017 0.587785
                       width = 4
                    strength = 0.00900602

}
vec_element_27 = {
prrepl_trace_point: location = 223.033 508.862
                   direction = -0.809017 0.587785
                       width = 4
                    strength = 0.00875279

}
vec_element_28 = {
prrepl_trace_point: location = 221.791 510.503
                   direction = -0.694658 0.71934
                       width = 4
                    strength = 0.00848468

}
vec_element_29 = {
prrepl_trace_point: location = 220.852 512.334
                   direction = -0.559193 0.829038
                       width = 4
                    strength = 0.00857319

}
vec_element_30 = {
prrepl_trace_point: location = 219.527 513.853
                   direction = -0.559193 0.829038
                       width = 3
                    strength = 0.00873218

}
vec_element_31 = {
prrepl_trace_point: location = 218.616 515.65
                   direction = -0.559193 0.829038
                       width = 3
                    strength = 0.00877806

}
vec_element_32 = {
prrepl_trace_point: location = 217.704 517.448
                   direction = -0.559193 0.829038
                       width = 3
                    strength = 0.00838726

}
vec_element_33 = {
prrepl_trace_point: location = 217.098 519.415
                   direction = -0.406737 0.913545
                       width = 3
                    strength = 0.00844628

}
vec_element_34 = {
prrepl_trace_point: location = 216.056 521.141
                   direction = -0.406737 0.913545
                       width = 3
                    strength = 0.00820076

}
vec_element_35 = {
prrepl_trace_point: location = 215.471 523.069
                   direction = -0.406737 0.913545
                       width = 3
                    strength = 0.00840311

}
vec_element_36 = {
prrepl_trace_point: location = 214.429 524.795
                   direction = -0.406737 0.913545
                       width = 3
                    strength = 0.00835014

}
vec_element_37 = {
prrepl_trace_point: location = 213.388 526.52
                   direction = -0.406737 0.913545
                       width = 3
                    strength = 0.00766605

}
vec_element_38 = {
prrepl_trace_point: location = 213.132 528.562
                   direction = -0.241922 0.970296
                       width = 3
                    strength = 0.00755448

}
vec_element_39 = {
prrepl_trace_point: location = 212.891 530.564
                   direction = -0.241922 0.970296
                       width = 3
                    strength = 0.00676347

}
vec_element_40 = {
prrepl_trace_point: location = 212.164 532.444
                   direction = -0.241922 0.970296
                       width = 3
                    strength = 0.00595597

}
vec_element_41 = {
prrepl_trace_point: location = 211.923 534.445
                   direction = -0.241922 0.970296
                       width = 3
                    strength = 0.00577166

}
vec_element_42 = {
prrepl_trace_point: location = 211.197 536.325
                   direction = -0.241922 0.970296
                       width = 3
                    strength = 0.00605338

}
vec_element_43 = {
prrepl_trace_point: location = 210.955 538.326
                   direction = -0.241922 0.970296
                       width = 3
                    strength = 0.00640773

}
vec_element_44 = {
prrepl_trace_point: location = 211.058 540.382
                   direction = -0.0697565 0.997564
                       width = 3
                    strength = 0.00663978

}
vec_element_45 = {
prrepl_trace_point: location = 210.67 542.359
                   direction = -0.0697565 0.997564
                       width = 3
                    strength = 0.00673108

}
vec_element_46 = {
prrepl_trace_point: location = 210.779 544.372
                   direction = -0.0697565 0.997564
                       width = 3
                    strength = 0.00662879

}
vec_element_47 = {
prrepl_trace_point: location = 210.391 546.349
                   direction = -0.0697565 0.997564
                       width = 3
                    strength = 0.0063075

}
vec_element_48 = {
prrepl_trace_point: location = 210.002 548.327
                   direction = -0.0697565 0.997564
                       width = 3
                    strength = 0.00615893

}
vec_element_49 = {
prrepl_trace_point: location = 210.112 550.34
                   direction = -0.0697565 0.997564
                       width = 3
                    strength = 0.00609026

}

}

trace_points = {
vec_num = 35
vec_element_0 = {
prrepl_trace_point: location = 399.965 437.745
                   direction = 0.707107 -0.707107
                       width = 3
                    strength = 0.0084773

}
vec_element_1 = {
prrepl_trace_point: location = 398.694 439.364
                   direction = 0.819152 -0.573576
                       width = 3
                    strength = 0.0105073

}
vec_element_2 = {
prrepl_trace_point: location = 397.199 440.716
                   direction = 0.819152 -0.573576
                       width = 3
                    strength = 0.0118664

}
vec_element_3 = {
prrepl_trace_point: location = 395.417 441.659
                   direction = 0.819152 -0.573576
                       width = 3
                    strength = 0.0117462

}
vec_element_4 = {
prrepl_trace_point: location = 393.956 442.983
                   direction = 0.707107 -0.707107
                       width = 3
                    strength = 0.0107753

}
vec_element_5 = {
prrepl_trace_point: location = 392.337 444.253
                   direction = 0.573576 -0.819152
                       width = 3
                    strength = 0.00961075

}
vec_element_6 = {
prrepl_trace_point: location = 390.948 445.827
                   direction = 0.258819 -0.965926
                       width = 3
                    strength = 0.00958595

}
vec_element_7 = {
prrepl_trace_point: location = 390.181 447.737
                   direction = 0.0871557 -0.996195
                       width = 3
                    strength = 0.00999992

}
vec_element_8 = {
prrepl_trace_point: location = 390.256 449.708
                   direction = -0.0871557 -0.996195
                       width = 4
                    strength = 0.0105651

}
vec_element_9 = {
prrepl_trace_point: location = 390.189 451.765
                   direction = -0.258819 -0.965926
                       width = 4
                    strength = 0.0105279

}
vec_element_10 = {
prrepl_trace_point: location = 390.948 453.632
                   direction = -0.258819 -0.965926
                       width = 4
                    strength = 0.010287

}
vec_element_11 = {
prrepl_trace_point: location = 390.786 455.881
                   direction = -0.422618 -0.906308
                       width = 3
                    strength = 0.0104871

}
vec_element_12 = {
prrepl_trace_point: location = 392.356 457.499
                   direction = -0.258819 -0.965926
                       width = 3
                    strength = 0.0109818

}
vec_element_13 = {
prrepl_trace_point: location = 392.632 459.496
                   direction = -0.258819 -0.965926
                       width = 3
                    strength = 0.0107565

}
vec_element_14 = {
prrepl_trace_point: location = 392.9 461.449
                   direction = -0.0871557 -0.996195
                       width = 3
                    strength = 0.0103896

}
vec_element_15 = {
prrepl_trace_point: location = 393.324 463.464
                   direction = 0.0871557 -0.996195
                       width = 3
                    strength = 0.0100731

}
vec_element_16 = {
prrepl_trace_point: location = 393.391 465.521
                   direction = 0.258819 -0.965926
                       width = 3
                    strength = 0.00999276

}
vec_element_17 = {
prrepl_trace_point: location = 392.647 467.347
                   direction = 0.422618 -0.906308
                       width = 3
                    strength = 0.00951631

}
vec_element_18 = {
prrepl_trace_point: location = 392.028 469.265
                   direction = 0.422618 -0.906308
                       width = 3
                    strength = 0.0102276

}
vec_element_19 = {
prrepl_trace_point: location = 391.388 471.221
                   direction = 0.573576 -0.819152
                       width = 3
                    strength = 0.0113043

}
vec_element_20 = {
prrepl_trace_point: location = 390.445 473.003
                   direction = 0.573576 -0.819152
                       width = 3
                    strength = 0.0127663

}
vec_element_21 = {
prrepl_trace_point: location = 389.475 474.818
                   direction = 0.707107 -0.707107
                       width = 3
                    strength = 0.0138962

}
vec_element_22 = {
prrepl_trace_point: location = 388.237 476.409
                   direction = 0.707107 -0.707107
                       width = 2
                    strength = 0.0148672

}
vec_element_23 = {
prrepl_trace_point: location = 387 478
                   direction = -0.703363 0.710831
                       width = 2
                    strength = 0.0148672

}
vec_element_24 = {
prrepl_trace_point: location = 385.763 479.591
                   direction = -0.707107 0.707107
                       width = 2
                    strength = 0.0148672

}
vec_element_25 = {
prrepl_trace_point: location = 384.172 480.828
                   direction = -0.707107 0.707107
                       width = 2
                    strength = 0.0143665

}
vec_element_26 = {
prrepl_trace_point: location = 382.356 481.799
                   direction = -0.819152 0.573576
                       width = 2
                    strength = 0.0143382

}
vec_element_27 = {
prrepl_trace_point: location = 380.862 483.151
                   direction = -0.819152 0.573576
                       width = 2
                    strength = 0.013829

}
vec_element_28 = {
prrepl_trace_point: location = 379.367 484.503
                   direction = -0.819152 0.573576
                       width = 2
                    strength = 0.0141598

}
vec_element_29 = {
prrepl_trace_point: location = 377.585 485.445
                   direction = -0.819152 0.573576
                       width = 3
                    strength = 0.0143544

}
vec_element_30 = {
prrepl_trace_point: location = 375.803 486.387
                   direction = -0.819152 0.573576
                       width = 3
                    strength = 0.01419

}
vec_element_31 = {
prrepl_trace_point: location = 374.022 487.33
                   direction = -0.819152 0.573576
                       width = 2
                    strength = 0.013157

}
vec_element_32 = {
prrepl_trace_point: location = 372.527 488.682
                   direction = -0.819152 0.573576
                       width = 3
                    strength = 0.0128559

}
vec_element_33 = {
prrepl_trace_point: location = 371.032 490.034
                   direction = -0.819152 0.573576
                       width = 3
                    strength = 0.012032

}
vec_element_34 = {
prrepl_trace_point: location = 369.25 490.976
                   direction = -0.819152 0.573576
                       width = 3
                    strength = 0.0107481

}

}

trace_points = {
vec_num = 47
vec_element_0 = {
prrepl_trace_point: location = 305.833 163.649
                   direction = -0.951057 0.309017
                       width = 2
                    strength = 0.00841399

}
vec_element_1 = {
prrepl_trace_point: location = 307.7 162.784
                   direction = -0.990268 0.139173
                       width = 2
                    strength = 0.0117317

}
vec_element_2 = {
prrepl_trace_point: location = 309.785 163.248
                   direction = -0.990268 0.139173
                       width = 2
                    strength = 0.0129123

}
vec_element_3 = {
prrepl_trace_point: location = 311.731 162.722
                   direction = -0.990268 0.139173
                       width = 2
                    strength = 0.0126981

}
vec_element_4 = {
prrepl_trace_point: location = 313.746 162.691
                   direction = -0.990268 0.139173
                       width = 2
                    strength = 0.0113436

}
vec_element_5 = {
prrepl_trace_point: location = 315.65 162.175
                   direction = -0.951057 0.309017
                       width = 2
                    strength = 0.00920895

}
vec_element_6 = {
prrepl_trace_point: location = 317.669 161.778
                   direction = -0.882948 0.469472
                       width = 3
                    strength = 0.00930632

}
vec_element_7 = {
prrepl_trace_point: location = 319.512 161.077
                   direction = -0.951057 0.309017
                       width = 2
                    strength = 0.0101352

}
vec_element_8 = {
prrepl_trace_point: location = 321.337 160.221
                   direction = -0.951057 0.309017
                       width = 2
                    strength = 0.0119563

}
vec_element_9 = {
prrepl_trace_point: location = 323.316 159.841
                   direction = -0.951057 0.309017
                       width = 2
                    strength = 0.013908

}
vec_element_10 = {
prrepl_trace_point: location = 325.141 158.985
                   direction = -0.951057 0.309017
                       width = 2
                    strength = 0.0150622

}
vec_element_11 = {
prrepl_trace_point: location = 327.121 158.605
                   direction = -0.951057 0.309017
                       width = 2
                    strength = 0.0151044

}
vec_element_12 = {
prrepl_trace_point: location = 328.988 157.739
                   direction = -0.990268 0.139173
                       width = 2
                    strength = 0.0136624

}
vec_element_13 = {
prrepl_trace_point: location = 331.003 157.708
                   direction = -0.990268 0.139173
                       width = 2
                    strength = 0.0142003

}
vec_element_14 = {
prrepl_trace_point: location = 332.992 157.18
                   direction = -0.999391 -0.0348995
                       width = 2
                    strength = 0.0142145

}
vec_element_15 = {
prrepl_trace_point: location = 335 157
                   direction = 0.999179 0.0405245
                       width = 2
                    strength = 0.0142145

}
vec_element_16 = {
prrepl_trace_point: location = 337.008 156.82
                   direction = 0.999391 0.0348995
                       width = 2
                    strength = 0.0142145

}
vec_element_17 = {
prrepl_trace_point: location = 339.032 156.14
                   direction = 0.999391 0.0348995
                       width = 2
                    strength = 0.0139975

}
vec_element_18 = {
prrepl_trace_point: location = 341.004 156.112
                   direction = 0.990268 -0.139173
                       width = 2
                    strength = 0.0143695

}
vec_element_19 = {
prrepl_trace_point: location = 342.95 155.586
                   direction = 0.990268 -0.139173
                       width = 2
                    strength = 0.0130911

}
vec_element_20 = {
prrepl_trace_point: location = 344.817 154.72
                   direction = 0.951057 -0.309017
                       width = 2
                    strength = 0.0130157

}
vec_element_21 = {
prrepl_trace_point: location = 346.797 154.34
                   direction = 0.951057 -0.309017
                       width = 2
                    strength = 0.0124211

}
vec_element_22 = {
prrepl_trace_point: location = 348.7 153.824
                   direction = 0.990268 -0.139173
                       width = 2
                    strength = 0.012181

}
vec_element_23 = {
prrepl_trace_point: location = 350.715 153.793
                   direction = 0.990268 -0.139173
                       width = 2
                    strength = 0.0127766

}
vec_element_24 = {
prrepl_trace_point: location = 352.661 153.267
                   direction = 0.990268 -0.139173
                       width = 2
                    strength = 0.0132436

}
vec_element_25 = {
prrepl_trace_point: location = 354.676 153.236
                   direction = 0.990268 -0.139173
                       width = 2
                    strength = 0.0133543

}
vec_element_26 = {
prrepl_trace_point: location = 356.692 153.206
                   direction = 0.990268 -0.139173
                       width = 2
                    strength = 0.0119483

}
vec_element_27 = {
prrepl_trace_point: location = 358.559 152.34
                   direction = 0.951057 -0.309017
                       width = 2
                    strength = 0.00997568

}
vec_element_28 = {
prrepl_trace_point: location = 360.384 151.484
                   direction = 0.951057 -0.309017
                       width = 2
                    strength = 0.00960313

}
vec_element_29 = {
prrepl_trace_point: location = 362.227 150.783
                   direction = 0.882948 -0.469472
                       width = 3
                    strength = 0.00998176

}
vec_element_30 = {
prrepl_trace_point: location = 364.11 150.065
                   direction = 0.882948 -0.469472
                       width = 2
                    strength = 0.0109271

}
vec_element_31 = {
prrepl_trace_point: location = 365.895 149.226
                   direction = 0.951057 -0.309017
                       width = 2
                    strength = 0.0109334

}
vec_element_32 = {
prrepl_trace_point: location = 367.874 148.846
                   direction = 0.951057 -0.309017
                       width = 2
                    strength = 0.011304

}
vec_element_33 = {
prrepl_trace_point: location = 369.778 148.33
                   direction = 0.990268 -0.139173
                       width = 2
                    strength = 0.0103074

}
vec_element_34 = {
prrepl_trace_point: location = 371.769 148.993
                   direction = 0.978148 0.207912
                       width = 2
                    strength = 0.00968742

}
vec_element_35 = {
prrepl_trace_point: location = 375.475 150.647
                   direction = 0.927184 0.374607
                       width = 2
                    strength = 0.0133708

}
vec_element_36 = {
prrepl_trace_point: location = 377.236 151.628
                   direction = 0.927184 0.374607
                       width = 2
                    strength = 0.0145579

}
vec_element_37 = {
prrepl_trace_point: location = 379.184 152.146
                   direction = 0.927184 0.374607
                       width = 2
                    strength = 0.0154872

}
vec_element_38 = {
prrepl_trace_point: location = 381.132 152.663
                   direction = 0.927184 0.374607
                       width = 2
                    strength = 0.0167037

}
vec_element_39 = {
prrepl_trace_point: location = 383.182 152.847
                   direction = 0.978148 0.207912
                       width = 2
                    strength = 0.0176211

}
vec_element_40 = {
prrepl_trace_point: location = 385.19 153.018
                   direction = 0.978148 0.207912
                       width = 2
                    strength = 0.0183999

}
vec_element_41 = {
prrepl_trace_point: location = 387.095 153.679
                   direction = 0.978148 0.207912
                       width = 2
                    strength = 0.018914

}
vec_element_42 = {
prrepl_trace_point: location = 388.999 154.339
                   direction = 0.978148 0.207912
                       width = 2
                    strength = 0.0192541

}
vec_element_43 = {
prrepl_trace_point: location = 391.007 154.51
                   direction = 0.978148 0.207912
                       width = 2
                    strength = 0.0188966

}
vec_element_44 = {
prrepl_trace_point: location = 393.016 154.682
                   direction = 0.978148 0.207912
                       width = 2
                    strength = 0.0174616

}
vec_element_45 = {
prrepl_trace_point: location = 394.92 155.342
                   direction = 0.978148 0.207912
                       width = 2
                    strength = 0.016151

}
vec_element_46 = {
prrepl_trace_point: location = 396.928 155.513
                   direction = 0.978148 0.207912
                       width = 2
                    strength = 0.0136278

}

}

trace_points = {
vec_num = 6
vec_element_0 = {
prrepl_trace_point: location = 400.635 157.167
                   direction = 0.927184 0.374607
                       width = 3
                    strength = 0.01171

}
vec_element_1 = {
prrepl_trace_point: location = 402.685 157.351
                   direction = 0.978148 0.207912
                       width = 4
                    strength = 0.0123854

}
vec_element_2 = {
prrepl_trace_point: location = 404.693 157.523
                   direction = 0.978148 0.207912
                       width = 3
                    strength = 0.0130585

}
vec_element_3 = {
prrepl_trace_point: location = 406.597 158.183
                   direction = 0.978148 0.207912
                       width = 3
                    strength = 0.0131567

}
vec_element_4 = {
prrepl_trace_point: location = 408.502 158.843
                   direction = 0.978148 0.207912
                       width = 3
                    strength = 0.0126925

}
vec_element_5 = {
prrepl_trace_point: location = 410.51 159.015
                   direction = 0.978148 0.207912
                       width = 2
                    strength = 0.0119824

}

}

trace_points = {
vec_num = 56
vec_element_0 = {
prrepl_trace_point: location = 478.414 131.598
                   direction = 0.0697565 -0.997564
                       width = 4
                    strength = 0.0091044

}
vec_element_1 = {
prrepl_trace_point: location = 478.524 133.61
                   direction = 0.0697565 -0.997564
                       width = 4
                    strength = 0.00913942

}
vec_element_2 = {
prrepl_trace_point: location = 478.135 135.588
                   direction = 0.0697565 -0.997564
                       width = 4
                    strength = 0.00894506

}
vec_element_3 = {
prrepl_trace_point: location = 477.753 137.523
                   direction = 0.241922 -0.970296
                       width = 4
                    strength = 0.00831474

}
vec_element_4 = {
prrepl_trace_point: location = 477.019 139.446
                   direction = 0.0697565 -0.997564
                       width = 5
                    strength = 0.00781035

}
vec_element_5 = {
prrepl_trace_point: location = 477.129 141.458
                   direction = 0.0697565 -0.997564
                       width = 5
                    strength = 0.00769681

}
vec_element_6 = {
prrepl_trace_point: location = 476.242 143.401
                   direction = 0.0697565 -0.997564
                       width = 5
                    strength = 0.0077407

}
vec_element_7 = {
prrepl_trace_point: location = 476.352 145.414
                   direction = 0.0697565 -0.997564
                       width = 4
                    strength = 0.00828586

}
vec_element_8 = {
prrepl_trace_point: location = 476.461 147.426
                   direction = 0.0697565 -0.997564
                       width = 4
                    strength = 0.00920883

}
vec_element_9 = {
prrepl_trace_point: location = 476.571 149.439
                   direction = 0.0697565 -0.997564
                       width = 4
                    strength = 0.0100989

}
vec_element_10 = {
prrepl_trace_point: location = 475.684 151.382
                   direction = 0.0697565 -0.997564
                       width = 4
                    strength = 0.010634

}
vec_element_11 = {
prrepl_trace_point: location = 476.29 153.298
                   direction = -0.104528 -0.994522
                       width = 4
                    strength = 0.0108435

}
vec_element_12 = {
prrepl_trace_point: location = 476.25 155.314
                   direction = -0.104528 -0.994522
                       width = 4
                    strength = 0.0108277

}
vec_element_13 = {
prrepl_trace_point: location = 476.211 157.329
                   direction = -0.104528 -0.994522
                       width = 4
                    strength = 0.0107859

}
vec_element_14 = {
prrepl_trace_point: location = 476.669 159.292
                   direction = -0.104528 -0.994522
                       width = 4
                    strength = 0.0107385

}
vec_element_15 = {
prrepl_trace_point: location = 476.629 161.307
                   direction = -0.104528 -0.994522
                       width = 4
                    strength = 0.0110987

}
vec_element_16 = {
prrepl_trace_point: location = 476.598 163.365
                   direction = -0.275637 -0.961262
                       width = 4
                    strength = 0.0116356

}
vec_element_17 = {
prrepl_trace_point: location = 477.398 165.261
                   direction = -0.104528 -0.994522
                       width = 4
                    strength = 0.0117658

}
vec_element_18 = {
prrepl_trace_point: location = 477.358 167.276
                   direction = -0.104528 -0.994522
                       width = 4
                    strength = 0.0122514

}
vec_element_19 = {
prrepl_trace_point: location = 477.816 169.239
                   direction = -0.104528 -0.994522
                       width = 4
                    strength = 0.0124639

}
vec_element_20 = {
prrepl_trace_point: location = 478.771 171.15
                   direction = -0.104528 -0.994522
                       width = 3
                    strength = 0.012518

}
vec_element_21 = {
prrepl_trace_point: location = 479.228 173.113
                   direction = -0.104528 -0.994522
                       width = 3
                    strength = 0.0122307

}
vec_element_22 = {
prrepl_trace_point: location = 479.189 175.128
                   direction = -0.104528 -0.994522
                       width = 3
                    strength = 0.0120908

}
vec_element_23 = {
prrepl_trace_point: location = 479.149 177.143
                   direction = -0.104528 -0.994522
                       width = 4
                    strength = 0.0118256

}
vec_element_24 = {
prrepl_trace_point: location = 479.607 179.106
                   direction = -0.104528 -0.994522
                       width = 4
                    strength = 0.0120144

}
vec_element_25 = {
prrepl_trace_point: location = 479.567 181.121
                   direction = -0.104528 -0.994522
                       width = 3
                    strength = 0.0123399

}
vec_element_26 = {
prrepl_trace_point: location = 479.528 183.136
                   direction = -0.104528 -0.994522
                       width = 4
                    strength = 0.0123331

}
vec_element_27 = {
prrepl_trace_point: location = 479.985 185.099
                   direction = -0.104528 -0.994522
                       width = 4
                    strength = 0.0125409

}
vec_element_28 = {
prrepl_trace_point: location = 480.444 187.106
                   direction = 0.0697565 -0.997564
                       width = 4
                    strength = 0.0126374

}
vec_element_29 = {
prrepl_trace_point: location = 480.055 189.083
                   direction = 0.0697565 -0.997564
                       width = 4
                    strength = 0.0128036

}
vec_element_30 = {
prrepl_trace_point: location = 479.666 191.061
                   direction = 0.0697565 -0.997564
                       width = 4
                    strength = 0.0128445

}
vec_element_31 = {
prrepl_trace_point: location = 479.769 193.117
                   direction = 0.241922 -0.970296
                       width = 4
                    strength = 0.0125971

}
vec_element_32 = {
prrepl_trace_point: location = 479.043 194.997
                   direction = 0.241922 -0.970296
                       width = 4
                    strength = 0.0113972

}
vec_element_33 = {
prrepl_trace_point: location = 479.181 197.357
                   direction = 0.559193 -0.829038
                       width = 5
                    strength = 0.0100262

}
vec_element_34 = {
prrepl_trace_point: location = 477.882 198.841
                   direction = 0.694658 -0.71934
                       width = 6
                    strength = 0.00896499

}
vec_element_35 = {
prrepl_trace_point: location = 477.392 201.148
                   direction = 0.694658 -0.71934
                       width = 6
                    strength = 0.00765328

}
vec_element_36 = {
prrepl_trace_point: location = 476.231 202.689
                   direction = 0.406737 -0.913545
                       width = 6
                    strength = 0.00630904

}
vec_element_37 = {
prrepl_trace_point: location = 474.67 204.463
                   direction = 0.0697565 -0.997564
                       width = 6
                    strength = 0.00719034

}
vec_element_38 = {
prrepl_trace_point: location = 474.779 206.432
                   direction = -0.104528 -0.994522
                       width = 5
                    strength = 0.0089699

}
vec_element_39 = {
prrepl_trace_point: location = 474.739 208.448
                   direction = -0.104528 -0.994522
                       width = 5
                    strength = 0.0109339

}
vec_element_40 = {
prrepl_trace_point: location = 474.227 210.643
                   direction = -0.275637 -0.961262
                       width = 5
                    strength = 0.0124736

}
vec_element_41 = {
prrepl_trace_point: location = 474.538 212.635
                   direction = -0.275637 -0.961262
                       width = 5
                    strength = 0.0135696

}
vec_element_42 = {
prrepl_trace_point: location = 475.33 214.488
                   direction = -0.275637 -0.961262
                       width = 5
                    strength = 0.0140213

}
vec_element_43 = {
prrepl_trace_point: location = 475.641 216.48
                   direction = -0.275637 -0.961262
                       width = 5
                    strength = 0.0141929

}
vec_element_44 = {
prrepl_trace_point: location = 476.432 218.333
                   direction = -0.275637 -0.961262
                       width = 5
                    strength = 0.0144099

}
vec_element_45 = {
prrepl_trace_point: location = 477.224 220.187
                   direction = -0.275637 -0.961262
                       width = 5
                    strength = 0.0146785

}
vec_element_46 = {
prrepl_trace_point: location = 478 222
                   direction = 0.446024 0.895021
                       width = 5
                    strength = 0.0141503

}
vec_element_47 = {
prrepl_trace_point: location = 478.776 223.813
                   direction = 0.275637 0.961262
                       width = 5
                    strength = 0.0146785

}
vec_element_48 = {
prrepl_trace_point: location = 479.087 225.804
                   direction = 0.275637 0.961262
                       width = 5
                    strength = 0.0149004

}
vec_element_49 = {
prrepl_trace_point: location = 479.879 227.658
                   direction = 0.275637 0.961262
                       width = 5
                    strength = 0.014909

}
vec_element_50 = {
prrepl_trace_point: location = 480.189 229.649
                   direction = 0.275637 0.961262
                       width = 5
                    strength = 0.0147619

}
vec_element_51 = {
prrepl_trace_point: location = 480.981 231.503
                   direction = 0.275637 0.961262
                       width = 5
                    strength = 0.0145865

}
vec_element_52 = {
prrepl_trace_point: location = 481.617 233.37
                   direction = 0.438371 0.898794
                       width = 5
                    strength = 0.014362

}
vec_element_53 = {
prrepl_trace_point: location = 481.944 235.402
                   direction = 0.275637 0.961262
                       width = 4
                    strength = 0.0138693

}
vec_element_54 = {
prrepl_trace_point: location = 482.255 237.393
                   direction = 0.275637 0.961262
                       width = 4
                    strength = 0.0126117

}
vec_element_55 = {
prrepl_trace_point: location = 482.891 239.26
                   direction = 0.438371 0.898794
                       width = 3
                    strength = 0.0102667

}

}

trace_points = {
vec_num = 10
vec_element_0 = {
prrepl_trace_point: location = 134.089 437.733
                   direction = -0.987688 0.156434
                       width = 3
                    strength = 0.00480375

}
vec_element_1 = {
prrepl_trace_point: location = 136.025 437.173
                   direction = -0.987688 0.156434
                       width = 3
                    strength = 0.00544712

}
vec_element_2 = {
prrepl_trace_point: location = 138.04 437.107
                   direction = -0.987688 0.156434
                       width = 3
                    strength = 0.0058233

}
vec_element_3 = {
prrepl_trace_point: location = 139.976 436.547
                   direction = -0.987688 0.156434
                       width = 2
                    strength = 0.00627645

}
vec_element_4 = {
prrepl_trace_point: location = 141.912 435.987
                   direction = -0.987688 0.156434
                       width = 2
                    strength = 0.00659375

}
vec_element_5 = {
prrepl_trace_point: location = 143.848 435.428
                   direction = -0.987688 0.156434
                       width = 2
                    strength = 0.00659133

}
vec_element_6 = {
prrepl_trace_point: location = 145.863 435.362
                   direction = -0.987688 0.156434
                       width = 3
                    strength = 0.00630965

}
vec_element_7 = {
prrepl_trace_point: location = 147.877 435.296
                   direction = -0.987688 0.156434
                       width = 3
                    strength = 0.00601836

}
vec_element_8 = {
prrepl_trace_point: location = 149.892 435.23
                   direction = -0.987688 0.156434
                       width = 3
                    strength = 0.00588084

}
vec_element_9 = {
prrepl_trace_point: location = 151.828 434.67
                   direction = -0.987688 0.156434
                       width = 3
                    strength = 0.00617346

}

}

trace_points = {
vec_num = 16
vec_element_0 = {
prrepl_trace_point: location = 156.179 433.302
                   direction = -0.93358 -0.358368
                       width = 3
                    strength = 0.0077528

}
vec_element_1 = {
prrepl_trace_point: location = 157.777 434.719
                   direction = -0.93358 -0.358368
                       width = 3
                    strength = 0.00782357

}
vec_element_2 = {
prrepl_trace_point: location = 159.734 435.203
                   direction = -0.93358 -0.358368
                       width = 3
                    strength = 0.00784644

}
vec_element_3 = {
prrepl_trace_point: location = 161.69 435.686
                   direction = -0.93358 -0.358368
                       width = 3
                    strength = 0.0077115

}
vec_element_4 = {
prrepl_trace_point: location = 163.468 436.636
                   direction = -0.93358 -0.358368
                       width = 3
                    strength = 0.00803521

}
vec_element_5 = {
prrepl_trace_point: location = 165.425 437.119
                   direction = -0.93358 -0.358368
                       width = 3
                    strength = 0.00823299

}
vec_element_6 = {
prrepl_trace_point: location = 167.202 438.069
                   direction = -0.93358 -0.358368
                       width = 3
                    strength = 0.00874658

}
vec_element_7 = {
prrepl_trace_point: location = 168.98 439.02
                   direction = -0.93358 -0.358368
                       width = 3
                    strength = 0.00910849

}
vec_element_8 = {
prrepl_trace_point: location = 170.937 439.503
                   direction = -0.93358 -0.358368
                       width = 3
                    strength = 0.00972522

}
vec_element_9 = {
prrepl_trace_point: location = 172.714 440.453
                   direction = -0.93358 -0.358368
                       width = 3
                    strength = 0.0100618

}
vec_element_10 = {
prrepl_trace_point: location = 174.671 440.936
                   direction = -0.93358 -0.358368
                       width = 3
                    strength = 0.0104315

}
vec_element_11 = {
prrepl_trace_point: location = 176.449 441.887
                   direction = -0.93358 -0.358368
                       width = 3
                    strength = 0.0103023

}
vec_element_12 = {
prrepl_trace_point: location = 178.405 442.37
                   direction = -0.93358 -0.358368
                       width = 3
                    strength = 0.00912786

}
vec_element_13 = {
prrepl_trace_point: location = 180.183 443.32
                   direction = -0.93358 -0.358368
                       width = 3
                    strength = 0.00826407

}
vec_element_14 = {
prrepl_trace_point: location = 182.002 444.282
                   direction = -0.981627 -0.190809
                       width = 3
                    strength = 0.00713571

}
vec_element_15 = {
prrepl_trace_point: location = 183.918 444.909
                   direction = -0.981627 -0.190809
                       width = 3
                    strength = 0.00664671

}

}

trace_points = {
vec_num = 15
vec_element_0 = {
prrepl_trace_point: location = 188.192 445.495
                   direction = -0.981627 -0.190809
                       width = 3
                    strength = 0.00819368

}
vec_element_1 = {
prrepl_trace_point: location = 190.203 445.631
                   direction = -0.981627 -0.190809
                       width = 3
                    strength = 0.00973492

}
vec_element_2 = {
prrepl_trace_point: location = 192.118 446.258
                   direction = -0.981627 -0.190809
                       width = 3
                    strength = 0.0111608

}
vec_element_3 = {
prrepl_trace_point: location = 194.034 446.885
                   direction = -0.981627 -0.190809
                       width = 3
                    strength = 0.0124098

}
vec_element_4 = {
prrepl_trace_point: location = 196.086 447.033
                   direction = -0.93358 -0.358368
                       width = 3
                    strength = 0.0134916

}
vec_element_5 = {
prrepl_trace_point: location = 198.043 447.517
                   direction = -0.93358 -0.358368
                       width = 3
                    strength = 0.0136764

}
vec_element_6 = {
prrepl_trace_point: location = 200 448
                   direction = 0.933503 0.35857
                       width = 3
                    strength = 0.0136764

}
vec_element_7 = {
prrepl_trace_point: location = 201.957 448.483
                   direction = 0.93358 0.358368
                       width = 3
                    strength = 0.0136764

}
vec_element_8 = {
prrepl_trace_point: location = 204.01 448.632
                   direction = 0.981627 0.190809
                       width = 3
                    strength = 0.0134373

}
vec_element_9 = {
prrepl_trace_point: location = 205.925 449.259
                   direction = 0.981627 0.190809
                       width = 3
                    strength = 0.0132987

}
vec_element_10 = {
prrepl_trace_point: location = 207.841 449.886
                   direction = 0.981627 0.190809
                       width = 3
                    strength = 0.0131319

}
vec_element_11 = {
prrepl_trace_point: location = 209.947 449.531
                   direction = 0.981627 0.190809
                       width = 3
                    strength = 0.012969

}
vec_element_12 = {
prrepl_trace_point: location = 211.863 450.158
                   direction = 0.981627 0.190809
                       width = 3
                    strength = 0.01331

}
vec_element_13 = {
prrepl_trace_point: location = 213.778 450.785
                   direction = 0.981627 0.190809
                       width = 3
                    strength = 0.0129166

}
vec_element_14 = {
prrepl_trace_point: location = 215.789 450.921
                   direction = 0.981627 0.190809
                       width = 3
                    strength = 0.0120083

}

}

trace_points = {
vec_num = 18
vec_element_0 = {
prrepl_trace_point: location = 327.465 428.708
                   direction = 0.390731 -0.920505
                       width = 3
                    strength = 0.0104779

}
vec_element_1 = {
prrepl_trace_point: location = 326.914 430.647
                   direction = 0.390731 -0.920505
                       width = 2
                    strength = 0.0107933

}
vec_element_2 = {
prrepl_trace_point: location = 325.902 432.39
                   direction = 0.390731 -0.920505
                       width = 2
                    strength = 0.0108492

}
vec_element_3 = {
prrepl_trace_point: location = 325.351 434.329
                   direction = 0.390731 -0.920505
                       width = 2
                    strength = 0.0110661

}
vec_element_4 = {
prrepl_trace_point: location = 324.326 436.114
                   direction = 0.224951 -0.97437
                       width = 2
                    strength = 0.0114124

}
vec_element_5 = {
prrepl_trace_point: location = 324.12 438.119
                   direction = 0.224951 -0.97437
                       width = 3
                    strength = 0.0123664

}
vec_element_6 = {
prrepl_trace_point: location = 323.42 440.055
                   direction = 0.052336 -0.99863
                       width = 3
                    strength = 0.0131602

}
vec_element_7 = {
prrepl_trace_point: location = 323.565 442.065
                   direction = 0.052336 -0.99863
                       width = 3
                    strength = 0.0132437

}
vec_element_8 = {
prrepl_trace_point: location = 322.712 444.023
                   direction = 0.052336 -0.99863
                       width = 3
                    strength = 0.0135406

}
vec_element_9 = {
prrepl_trace_point: location = 322.857 446.033
                   direction = 0.052336 -0.99863
                       width = 3
                    strength = 0.0135311

}
vec_element_10 = {
prrepl_trace_point: location = 323 448
                   direction = 0.113563 0.993531
                       width = 3
                    strength = 0.0134983

}
vec_element_11 = {
prrepl_trace_point: location = 323.143 449.967
                   direction = -0.052336 0.99863
                       width = 3
                    strength = 0.0135311

}
vec_element_12 = {
prrepl_trace_point: location = 323.637 451.965
                   direction = 0.121869 0.992546
                       width = 4
                    strength = 0.0137506

}
vec_element_13 = {
prrepl_trace_point: location = 324.47 453.847
                   direction = 0.292372 0.956305
                       width = 4
                    strength = 0.0137301

}
vec_element_14 = {
prrepl_trace_point: location = 325.617 455.556
                   direction = 0.45399 0.891007
                       width = 5
                    strength = 0.0126072

}
vec_element_15 = {
prrepl_trace_point: location = 327.043 457.04
                   direction = 0.601815 0.798636
                       width = 5
                    strength = 0.0110135

}
vec_element_16 = {
prrepl_trace_point: location = 329.719 457.377
                   direction = 0.838671 0.544639
                       width = 4
                    strength = 0.0100081

}
vec_element_17 = {
prrepl_trace_point: location = 331.696 457.949
                   direction = 0.920505 0.390731
                       width = 3
                    strength = 0.0110635

}

}

trace_points = {
vec_num = 8
vec_element_0 = {
prrepl_trace_point: location = 258.561 484.422
                   direction = 0.559193 -0.829038
                       width = 3
                    strength = 0.0104011

}
vec_element_1 = {
prrepl_trace_point: location = 257.623 486.254
                   direction = 0.694658 -0.71934
                       width = 3
                    strength = 0.0122206

}
vec_element_2 = {
prrepl_trace_point: location = 256.674 488.3
                   direction = 0.809017 -0.587785
                       width = 3
                    strength = 0.014484

}
vec_element_3 = {
prrepl_trace_point: location = 254.909 489.273
                   direction = 0.809017 -0.587785
                       width = 3
                    strength = 0.0154049

}
vec_element_4 = {
prrepl_trace_point: location = 253.438 490.651
                   direction = 0.809017 -0.587785
                       width = 2
                    strength = 0.0143363

}
vec_element_5 = {
prrepl_trace_point: location = 252 492
                   direction = -0.697449 0.716634
                       width = 2
                    strength = 0.0132842

}
vec_element_6 = {
prrepl_trace_point: location = 250.562 493.349
                   direction = -0.809017 0.587785
                       width = 2
                    strength = 0.0143363

}
vec_element_7 = {
prrepl_trace_point: location = 248.797 494.323
                   direction = -0.809017 0.587785
                       width = 2
                    strength = 0.0115855

}

}

trace_points = {
vec_num = 28
vec_element_0 = {
prrepl_trace_point: location = 448.335 282.418
                   direction = 0.970296 -0.241922
                       width = 2
                    strength = 0.0355048

}
vec_element_1 = {
prrepl_trace_point: location = 446.496 283.131
                   direction = 0.913545 -0.406737
                       width = 2
                    strength = 0.029319

}
vec_element_2 = {
prrepl_trace_point: location = 444.495 283.764
                   direction = 0.71934 -0.694658
                       width = 2
                    strength = 0.0242681

}
vec_element_3 = {
prrepl_trace_point: location = 442.883 284.974
                   direction = 0.71934 -0.694658
                       width = 2
                    strength = 0.0194391

}
vec_element_4 = {
prrepl_trace_point: location = 441.618 286.543
                   direction = 0.71934 -0.694658
                       width = 2
                    strength = 0.0170022

}
vec_element_5 = {
prrepl_trace_point: location = 440.039 287.725
                   direction = 0.829038 -0.559193
                       width = 2
                    strength = 0.0148971

}
vec_element_6 = {
prrepl_trace_point: location = 438.521 289.05
                   direction = 0.829038 -0.559193
                       width = 2
                    strength = 0.0149013

}
vec_element_7 = {
prrepl_trace_point: location = 437.003 290.376
                   direction = 0.829038 -0.559193
                       width = 2
                    strength = 0.0149191

}
vec_element_8 = {
prrepl_trace_point: location = 435.484 291.702
                   direction = 0.829038 -0.559193
                       width = 2
                    strength = 0.0130442

}
vec_element_9 = {
prrepl_trace_point: location = 434 293
                   direction = -0.724776 0.688985
                       width = 2
                    strength = 0.0129652

}
vec_element_10 = {
prrepl_trace_point: location = 432.516 294.298
                   direction = -0.829038 0.559193
                       width = 2
                    strength = 0.0130442

}
vec_element_11 = {
prrepl_trace_point: location = 430.937 295.48
                   direction = -0.71934 0.694658
                       width = 2
                    strength = 0.012356

}
vec_element_12 = {
prrepl_trace_point: location = 429.935 297.278
                   direction = -0.587785 0.809017
                       width = 2
                    strength = 0.0118161

}
vec_element_13 = {
prrepl_trace_point: location = 428.557 298.749
                   direction = -0.587785 0.809017
                       width = 2
                    strength = 0.0116542

}
vec_element_14 = {
prrepl_trace_point: location = 427.584 300.514
                   direction = -0.587785 0.809017
                       width = 2
                    strength = 0.0120052

}
vec_element_15 = {
prrepl_trace_point: location = 426.348 302.05
                   direction = -0.71934 0.694658
                       width = 2
                    strength = 0.0111017

}
vec_element_16 = {
prrepl_trace_point: location = 424.516 302.989
                   direction = -0.829038 0.559193
                       width = 2
                    strength = 0.0120523

}
vec_element_17 = {
prrepl_trace_point: location = 422.549 303.595
                   direction = -0.913545 0.406737
                       width = 2
                    strength = 0.0136523

}
vec_element_18 = {
prrepl_trace_point: location = 420.824 304.637
                   direction = -0.913545 0.406737
                       width = 2
                    strength = 0.014708

}
vec_element_19 = {
prrepl_trace_point: location = 418.895 305.222
                   direction = -0.913545 0.406737
                       width = 2
                    strength = 0.0141691

}
vec_element_20 = {
prrepl_trace_point: location = 416.966 305.807
                   direction = -0.913545 0.406737
                       width = 2
                    strength = 0.0134827

}
vec_element_21 = {
prrepl_trace_point: location = 414.924 306.063
                   direction = -0.970296 0.241922
                       width = 2
                    strength = 0.0130893

}
vec_element_22 = {
prrepl_trace_point: location = 413.044 306.789
                   direction = -0.970296 0.241922
                       width = 2
                    strength = 0.0124132

}
vec_element_23 = {
prrepl_trace_point: location = 410.867 306.201
                   direction = -0.997564 0.0697565
                       width = 2
                    strength = 0.0104789

}
vec_element_24 = {
prrepl_trace_point: location = 408.895 306.241
                   direction = -0.994522 -0.104528
                       width = 2
                    strength = 0.00902145

}
vec_element_25 = {
prrepl_trace_point: location = 406.999 305.441
                   direction = -0.961262 -0.275637
                       width = 3
                    strength = 0.00871132

}
vec_element_26 = {
prrepl_trace_point: location = 405.145 304.65
                   direction = -0.961262 -0.275637
                       width = 3
                    strength = 0.00801959

}
vec_element_27 = {
prrepl_trace_point: location = 403.081 305.03
                   direction = -0.997564 0.0697565
                       width = 2
                    strength = 0.00872515

}

}

trace_points = {
vec_num = 7
vec_element_0 = {
prrepl_trace_point: location = 399.122 305.505
                   direction = -0.970296 0.241922
                       width = 2
                    strength = 0.0133774

}
vec_element_1 = {
prrepl_trace_point: location = 397.188 305.887
                   direction = -0.997564 0.0697565
                       width = 2
                    strength = 0.0138607

}
vec_element_2 = {
prrepl_trace_point: location = 395.175 305.778
                   direction = -0.997564 0.0697565
                       width = 2
                    strength = 0.0123298

}
vec_element_3 = {
prrepl_trace_point: location = 393.169 305.319
                   direction = -0.994522 -0.104528
                       width = 2
                    strength = 0.0106964

}
vec_element_4 = {
prrepl_trace_point: location = 391.206 304.861
                   direction = -0.994522 -0.104528
                       width = 2
                    strength = 0.00994953

}
vec_element_5 = {
prrepl_trace_point: location = 389.191 304.901
                   direction = -0.994522 -0.104528
                       width = 2
                    strength = 0.00959662

}
vec_element_6 = {
prrepl_trace_point: location = 387.276 305.136
                   direction = -0.970296 0.241922
                       width = 2
                    strength = 0.00995209

}

}

trace_points = {
vec_num = 18
vec_element_0 = {
prrepl_trace_point: location = 188.714 448.026
                   direction = -0.559193 -0.829038
                       width = 3
                    strength = 0.00874827

}
vec_element_1 = {
prrepl_trace_point: location = 189.652 449.858
                   direction = -0.694658 -0.71934
                       width = 2
                    strength = 0.0108217

}
vec_element_2 = {
prrepl_trace_point: location = 190.862 451.47
                   direction = -0.694658 -0.71934
                       width = 3
                    strength = 0.0122561

}
vec_element_3 = {
prrepl_trace_point: location = 192.431 452.735
                   direction = -0.694658 -0.71934
                       width = 3
                    strength = 0.0129471

}
vec_element_4 = {
prrepl_trace_point: location = 194 454
                   direction = 0.69406 0.719917
                       width = 3
                    strength = 0.0129471

}
vec_element_5 = {
prrepl_trace_point: location = 195.569 455.265
                   direction = 0.694658 0.71934
                       width = 3
                    strength = 0.0129471

}
vec_element_6 = {
prrepl_trace_point: location = 197.138 456.53
                   direction = 0.694658 0.71934
                       width = 3
                    strength = 0.0130302

}
vec_element_7 = {
prrepl_trace_point: location = 198.348 458.142
                   direction = 0.694658 0.71934
                       width = 3
                    strength = 0.0130369

}
vec_element_8 = {
prrepl_trace_point: location = 199.917 459.407
                   direction = 0.694658 0.71934
                       width = 3
                    strength = 0.0122935

}
vec_element_9 = {
prrepl_trace_point: location = 201.715 460.409
                   direction = 0.809017 0.587785
                       width = 2
                    strength = 0.0134003

}
vec_element_10 = {
prrepl_trace_point: location = 203.48 461.383
                   direction = 0.809017 0.587785
                       width = 2
                    strength = 0.013201

}
vec_element_11 = {
prrepl_trace_point: location = 204.657 463.165
                   direction = 0.809017 0.587785
                       width = 2
                    strength = 0.0125966

}
vec_element_12 = {
prrepl_trace_point: location = 206.895 463.435
                   direction = 0.898794 0.438371
                       width = 2
                    strength = 0.013065

}
vec_element_13 = {
prrepl_trace_point: location = 208.583 464.536
                   direction = 0.898794 0.438371
                       width = 2
                    strength = 0.013513

}
vec_element_14 = {
prrepl_trace_point: location = 210.271 465.638
                   direction = 0.898794 0.438371
                       width = 2
                    strength = 0.0141175

}
vec_element_15 = {
prrepl_trace_point: location = 211.959 466.739
                   direction = 0.898794 0.438371
                       width = 2
                    strength = 0.0138186

}
vec_element_16 = {
prrepl_trace_point: location = 213.867 467.391
                   direction = 0.898794 0.438371
                       width = 2
                    strength = 0.0139789

}
vec_element_17 = {
prrepl_trace_point: location = 215.774 468.043
                   direction = 0.898794 0.438371
                       width = 2
                    strength = 0.0121933

}

}

trace_points = {
vec_num = 56
vec_element_0 = {
prrepl_trace_point: location = 228.85 47.4407
                   direction = -0.93358 -0.358368
                       width = 5
                    strength = 0.00991592

}
vec_element_1 = {
prrepl_trace_point: location = 230.627 48.3908
                   direction = -0.93358 -0.358368
                       width = 4
                    strength = 0.00988521

}
vec_element_2 = {
prrepl_trace_point: location = 232.584 48.8742
                   direction = -0.93358 -0.358368
                       width = 4
                    strength = 0.0109509

}
vec_element_3 = {
prrepl_trace_point: location = 234.541 49.3575
                   direction = -0.93358 -0.358368
                       width = 4
                    strength = 0.0120361

}
vec_element_4 = {
prrepl_trace_point: location = 236.319 50.3077
                   direction = -0.93358 -0.358368
                       width = 4
                    strength = 0.0125073

}
vec_element_5 = {
prrepl_trace_point: location = 238.275 50.791
                   direction = -0.93358 -0.358368
                       width = 4
                    strength = 0.0123917

}
vec_element_6 = {
prrepl_trace_point: location = 240.232 51.2743
                   direction = -0.93358 -0.358368
                       width = 4
                    strength = 0.0117319

}
vec_element_7 = {
prrepl_trace_point: location = 241.83 52.6913
                   direction = -0.93358 -0.358368
                       width = 4
                    strength = 0.0114046

}
vec_element_8 = {
prrepl_trace_point: location = 243.787 53.1746
                   direction = -0.93358 -0.358368
                       width = 4
                    strength = 0.0112824

}
vec_element_9 = {
prrepl_trace_point: location = 245.565 54.1247
                   direction = -0.93358 -0.358368
                       width = 4
                    strength = 0.0114059

}
vec_element_10 = {
prrepl_trace_point: location = 247.522 54.6081
                   direction = -0.93358 -0.358368
                       width = 4
                    strength = 0.0115877

}
vec_element_11 = {
prrepl_trace_point: location = 249.299 55.5582
                   direction = -0.93358 -0.358368
                       width = 4
                    strength = 0.0116858

}
vec_element_12 = {
prrepl_trace_point: location = 251.553 55.6321
                   direction = -0.857167 -0.515038
                       width = 4
                    strength = 0.0112142

}
vec_element_13 = {
prrepl_trace_point: location = 253.396 56.4478
                   direction = -0.857167 -0.515038
                       width = 4
                    strength = 0.0114668

}
vec_element_14 = {
prrepl_trace_point: location = 254.981 57.6922
                   direction = -0.857167 -0.515038
                       width = 4
                    strength = 0.0112461

}
vec_element_15 = {
prrepl_trace_point: location = 256.824 58.508
                   direction = -0.857167 -0.515038
                       width = 4
                    strength = 0.0110681

}
vec_element_16 = {
prrepl_trace_point: location = 258.152 60.1809
                   direction = -0.857167 -0.515038
                       width = 4
                    strength = 0.0102998

}
vec_element_17 = {
prrepl_trace_point: location = 260.031 61.0223
                   direction = -0.75471 -0.656059
                       width = 4
                    strength = 0.00976168

}
vec_element_18 = {
prrepl_trace_point: location = 261.669 62.1202
                   direction = -0.857167 -0.515038
                       width = 4
                    strength = 0.00926089

}
vec_element_19 = {
prrepl_trace_point: location = 263.254 63.3645
                   direction = -0.857167 -0.515038
                       width = 4
                    strength = 0.00886477

}
vec_element_20 = {
prrepl_trace_point: location = 264.84 64.6089
                   direction = -0.857167 -0.515038
                       width = 4
                    strength = 0.00866517

}
vec_element_21 = {
prrepl_trace_point: location = 266.426 65.8533
                   direction = -0.857167 -0.515038
                       width = 4
                    strength = 0.00861297

}
vec_element_22 = {
prrepl_trace_point: location = 268.269 66.6691
                   direction = -0.857167 -0.515038
                       width = 4
                    strength = 0.00849913

}
vec_element_23 = {
prrepl_trace_point: location = 269.893 67.9325
                   direction = -0.93358 -0.358368
                       width = 4
                    strength = 0.00873618

}
vec_element_24 = {
prrepl_trace_point: location = 271.85 68.4159
                   direction = -0.93358 -0.358368
                       width = 4
                    strength = 0.00912222

}
vec_element_25 = {
prrepl_trace_point: location = 273.807 68.8992
                   direction = -0.93358 -0.358368
                       width = 4
                    strength = 0.00939886

}
vec_element_26 = {
prrepl_trace_point: location = 275.585 69.8493
                   direction = -0.93358 -0.358368
                       width = 4
                    strength = 0.00969748

}
vec_element_27 = {
prrepl_trace_point: location = 277.541 70.3327
                   direction = -0.93358 -0.358368
                       width = 4
                    strength = 0.0100901

}
vec_element_28 = {
prrepl_trace_point: location = 279.498 70.816
                   direction = -0.93358 -0.358368
                       width = 4
                    strength = 0.0102177

}
vec_element_29 = {
prrepl_trace_point: location = 281.276 71.7662
                   direction = -0.93358 -0.358368
                       width = 4
                    strength = 0.0102097

}
vec_element_30 = {
prrepl_trace_point: location = 283.053 72.7163
                   direction = -0.93358 -0.358368
                       width = 4
                    strength = 0.0104601

}
vec_element_31 = {
prrepl_trace_point: location = 284.831 73.6664
                   direction = -0.93358 -0.358368
                       width = 4
                    strength = 0.0108802

}
vec_element_32 = {
prrepl_trace_point: location = 286.787 74.1498
                   direction = -0.93358 -0.358368
                       width = 4
                    strength = 0.0113098

}
vec_element_33 = {
prrepl_trace_point: location = 288.565 75.0999
                   direction = -0.93358 -0.358368
                       width = 4
                    strength = 0.0116088

}
vec_element_34 = {
prrepl_trace_point: location = 290.522 75.5832
                   direction = -0.93358 -0.358368
                       width = 4
                    strength = 0.0118056

}
vec_element_35 = {
prrepl_trace_point: location = 292.299 76.5334
                   direction = -0.93358 -0.358368
                       width = 4
                    strength = 0.0116879

}
vec_element_36 = {
prrepl_trace_point: location = 294.256 77.0167
                   direction = -0.93358 -0.358368
                       width = 4
                    strength = 0.0111718

}
vec_element_37 = {
prrepl_trace_point: location = 296.252 77.5191
                   direction = -0.857167 -0.515038
                       width = 4
                    strength = 0.0111783

}
vec_element_38 = {
prrepl_trace_point: location = 297.838 78.7635
                   direction = -0.857167 -0.515038
                       width = 4
                    strength = 0.0109625

}
vec_element_39 = {
prrepl_trace_point: location = 299.681 79.5793
                   direction = -0.857167 -0.515038
                       width = 4
                    strength = 0.0107447

}
vec_element_40 = {
prrepl_trace_point: location = 301.305 80.8428
                   direction = -0.93358 -0.358368
                       width = 4
                    strength = 0.0110028

}
vec_element_41 = {
prrepl_trace_point: location = 303.083 81.7929
                   direction = -0.93358 -0.358368
                       width = 4
                    strength = 0.0111116

}
vec_element_42 = {
prrepl_trace_point: location = 305.079 82.2953
                   direction = -0.857167 -0.515038
                       width = 4
                    strength = 0.0114191

}
vec_element_43 = {
prrepl_trace_point: location = 306.922 83.1111
                   direction = -0.857167 -0.515038
                       width = 4
                    strength = 0.0113324

}
vec_element_44 = {
prrepl_trace_point: location = 308.508 84.3555
                   direction = -0.857167 -0.515038
                       width = 4
                    strength = 0.0113244

}
vec_element_45 = {
prrepl_trace_point: location = 310.351 85.1713
                   direction = -0.857167 -0.515038
                       width = 4
                    strength = 0.0114033

}
vec_element_46 = {
prrepl_trace_point: location = 311.679 86.8442
                   direction = -0.857167 -0.515038
                       width = 4
                    strength = 0.0116875

}
vec_element_47 = {
prrepl_trace_point: location = 313.522 87.66
                   direction = -0.857167 -0.515038
                       width = 4
                    strength = 0.0127172

}
vec_element_48 = {
prrepl_trace_point: location = 315.365 88.4758
                   direction = -0.857167 -0.515038
                       width = 4
                    strength = 0.0134374

}
vec_element_49 = {
prrepl_trace_point: location = 316.951 89.7202
                   direction = -0.857167 -0.515038
                       width = 4
                    strength = 0.0143783

}
vec_element_50 = {
prrepl_trace_point: location = 318.794 90.536
                   direction = -0.857167 -0.515038
                       width = 4
                    strength = 0.0145829

}
vec_element_51 = {
prrepl_trace_point: location = 321 91
                   direction = 0.750677 0.660669
                       width = 3
                    strength = 0.0128831

}
vec_element_52 = {
prrepl_trace_point: location = 322.55 92.2188
                   direction = 0.857167 0.515038
                       width = 4
                    strength = 0.0145829

}
vec_element_53 = {
prrepl_trace_point: location = 324.136 93.4631
                   direction = 0.857167 0.515038
                       width = 3
                    strength = 0.0143673

}
vec_element_54 = {
prrepl_trace_point: location = 325.979 94.2789
                   direction = 0.857167 0.515038
                       width = 3
                    strength = 0.0134558

}
vec_element_55 = {
prrepl_trace_point: location = 327.565 95.5233
                   direction = 0.857167 0.515038
                       width = 3
                    strength = 0.0114758

}

}

trace_points = {
vec_num = 11
vec_element_0 = {
prrepl_trace_point: location = 520.004 358.633
                   direction = 0.469472 0.882948
                       width = 3
                    strength = 0.00603261

}
vec_element_1 = {
prrepl_trace_point: location = 521.164 360.282
                   direction = 0.469472 0.882948
                       width = 3
                    strength = 0.00676645

}
vec_element_2 = {
prrepl_trace_point: location = 522.324 361.93
                   direction = 0.469472 0.882948
                       width = 3
                    strength = 0.00743236

}
vec_element_3 = {
prrepl_trace_point: location = 522.6 364.048
                   direction = 0.469472 0.882948
                       width = 3
                    strength = 0.00689418

}
vec_element_4 = {
prrepl_trace_point: location = 523.76 365.697
                   direction = 0.469472 0.882948
                       width = 3
                    strength = 0.00619047

}
vec_element_5 = {
prrepl_trace_point: location = 524.157 367.716
                   direction = 0.309017 0.951057
                       width = 3
                    strength = 0.00534296

}
vec_element_6 = {
prrepl_trace_point: location = 525.334 369.405
                   direction = 0.469472 0.882948
                       width = 3
                    strength = 0.00535806

}
vec_element_7 = {
prrepl_trace_point: location = 526.052 371.288
                   direction = 0.469472 0.882948
                       width = 3
                    strength = 0.00609952

}
vec_element_8 = {
prrepl_trace_point: location = 526.77 373.171
                   direction = 0.469472 0.882948
                       width = 2
                    strength = 0.00693788

}
vec_element_9 = {
prrepl_trace_point: location = 527.168 375.191
                   direction = 0.309017 0.951057
                       width = 2
                    strength = 0.00737393

}
vec_element_10 = {
prrepl_trace_point: location = 528.024 377.016
                   direction = 0.309017 0.951057
                       width = 2
                    strength = 0.00701767

}

}

trace_points = {
vec_num = 8
vec_element_0 = {
prrepl_trace_point: location = 212.268 109.328
                   direction = 0.642788 -0.766044
                       width = 3
                    strength = 0.00964092

}
vec_element_1 = {
prrepl_trace_point: location = 210.791 110.7
                   direction = 0.642788 -0.766044
                       width = 2
                    strength = 0.0104282

}
vec_element_2 = {
prrepl_trace_point: location = 209.666 112.423
                   direction = 0.766044 -0.642788
                       width = 2
                    strength = 0.0101696

}
vec_element_3 = {
prrepl_trace_point: location = 207.973 113.517
                   direction = 0.766044 -0.642788
                       width = 2
                    strength = 0.0105995

}
vec_element_4 = {
prrepl_trace_point: location = 206.602 114.994
                   direction = 0.766044 -0.642788
                       width = 2
                    strength = 0.0109148

}
vec_element_5 = {
prrepl_trace_point: location = 205.195 116.496
                   direction = 0.866025 -0.5
                       width = 2
                    strength = 0.0103882

}
vec_element_6 = {
prrepl_trace_point: location = 203.302 117.305
                   direction = 0.766044 -0.642788
                       width = 2
                    strength = 0.00984552

}
vec_element_7 = {
prrepl_trace_point: location = 201.931 118.782
                   direction = 0.766044 -0.642788
                       width = 2
                    strength = 0.00993703

}

}

trace_points = {
vec_num = 25
vec_element_0 = {
prrepl_trace_point: location = 189.186 124.677
                   direction = 0.965926 -0.258819
                       width = 2
                    strength = 0.00917176

}
vec_element_1 = {
prrepl_trace_point: location = 187.318 125.436
                   direction = 0.965926 -0.258819
                       width = 2
                    strength = 0.0100365

}
vec_element_2 = {
prrepl_trace_point: location = 185.322 125.713
                   direction = 0.965926 -0.258819
                       width = 2
                    strength = 0.010664

}
vec_element_3 = {
prrepl_trace_point: location = 183.455 126.472
                   direction = 0.965926 -0.258819
                       width = 2
                    strength = 0.0111903

}
vec_element_4 = {
prrepl_trace_point: location = 181.458 126.748
                   direction = 0.965926 -0.258819
                       width = 2
                    strength = 0.0113103

}
vec_element_5 = {
prrepl_trace_point: location = 179.421 127.039
                   direction = 0.906308 -0.422618
                       width = 2
                    strength = 0.0109015

}
vec_element_6 = {
prrepl_trace_point: location = 177.673 128.126
                   direction = 0.965926 -0.258819
                       width = 2
                    strength = 0.0115543

}
vec_element_7 = {
prrepl_trace_point: location = 175.806 128.885
                   direction = 0.965926 -0.258819
                       width = 2
                    strength = 0.0113011

}
vec_element_8 = {
prrepl_trace_point: location = 173.896 129.651
                   direction = 0.996195 -0.0871557
                       width = 2
                    strength = 0.00982202

}
vec_element_9 = {
prrepl_trace_point: location = 171.925 129.577
                   direction = 0.996195 0.0871557
                       width = 2
                    strength = 0.010559

}
vec_element_10 = {
prrepl_trace_point: location = 169.911 129.651
                   direction = 0.996195 0.0871557
                       width = 2
                    strength = 0.0111361

}
vec_element_11 = {
prrepl_trace_point: location = 167.94 129.228
                   direction = 0.996195 0.0871557
                       width = 2
                    strength = 0.0105808

}
vec_element_12 = {
prrepl_trace_point: location = 165.97 129.303
                   direction = 0.996195 -0.0871557
                       width = 2
                    strength = 0.0119567

}
vec_element_13 = {
prrepl_trace_point: location = 163.955 129.228
                   direction = 0.996195 -0.0871557
                       width = 2
                    strength = 0.0126678

}
vec_element_14 = {
prrepl_trace_point: location = 161.985 129.651
                   direction = 0.996195 -0.0871557
                       width = 2
                    strength = 0.0131177

}
vec_element_15 = {
prrepl_trace_point: location = 159.971 129.577
                   direction = 0.996195 -0.0871557
                       width = 2
                    strength = 0.012659

}
vec_element_16 = {
prrepl_trace_point: location = 158 130
                   direction = -0.9957 0.0926413
                       width = 2
                    strength = 0.012659

}
vec_element_17 = {
prrepl_trace_point: location = 156.029 130.423
                   direction = -0.996195 0.0871557
                       width = 2
                    strength = 0.012659

}
vec_element_18 = {
prrepl_trace_point: location = 154.015 130
                   direction = -0.996195 -0.0871557
                       width = 2
                    strength = 0.0116728

}
vec_element_19 = {
prrepl_trace_point: location = 152.001 130.075
                   direction = -0.996195 -0.0871557
                       width = 2
                    strength = 0.0106489

}
vec_element_20 = {
prrepl_trace_point: location = 149.987 130.498
                   direction = -0.996195 0.0871557
                       width = 2
                    strength = 0.0103237

}
vec_element_21 = {
prrepl_trace_point: location = 147.973 130.423
                   direction = -0.996195 0.0871557
                       width = 2
                    strength = 0.0106175

}
vec_element_22 = {
prrepl_trace_point: location = 146.002 130.847
                   direction = -0.996195 0.0871557
                       width = 2
                    strength = 0.0105355

}
vec_element_23 = {
prrepl_trace_point: location = 144.092 131.613
                   direction = -0.965926 0.258819
                       width = 2
                    strength = 0.00859612

}
vec_element_24 = {
prrepl_trace_point: location = 142.648 133.485
                   direction = -0.819152 0.573576
                       width = 2
                    strength = 0.00880183

}

}

trace_points = {
vec_num = 8
vec_element_0 = {
prrepl_trace_point: location = 305.905 166.589
                   direction = 0.559193 -0.829038
                       width = 2
                    strength = 0.00893843

}
vec_element_1 = {
prrepl_trace_point: location = 305.228 168.854
                   direction = 0.809017 -0.587785
                       width = 3
                    strength = 0.00803745

}
vec_element_2 = {
prrepl_trace_point: location = 303.817 170.751
                   direction = 0.961262 -0.275637
                       width = 2
                    strength = 0.0109042

}
vec_element_3 = {
prrepl_trace_point: location = 301.92 171.551
                   direction = 0.994522 -0.104528
                       width = 2
                    strength = 0.0126559

}
vec_element_4 = {
prrepl_trace_point: location = 300 172
                   direction = -0.961184 0.275909
                       width = 2
                    strength = 0.012595

}
vec_element_5 = {
prrepl_trace_point: location = 298.08 172.449
                   direction = -0.994522 0.104528
                       width = 2
                    strength = 0.0126559

}
vec_element_6 = {
prrepl_trace_point: location = 296.183 173.249
                   direction = -0.961262 0.275637
                       width = 2
                    strength = 0.0125258

}
vec_element_7 = {
prrepl_trace_point: location = 294.192 173.56
                   direction = -0.961262 0.275637
                       width = 2
                    strength = 0.0111317

}

}

trace_points = {
vec_num = 52
vec_element_0 = {
prrepl_trace_point: location = 398.332 158.533
                   direction = 0.743145 -0.669131
                       width = 4
                    strength = 0.00982487

}
vec_element_1 = {
prrepl_trace_point: location = 396.713 159.659
                   direction = 0.848048 -0.529919
                       width = 3
                    strength = 0.0108569

}
vec_element_2 = {
prrepl_trace_point: location = 395.15 160.931
                   direction = 0.848048 -0.529919
                       width = 3
                    strength = 0.0117436

}
vec_element_3 = {
prrepl_trace_point: location = 393.286 161.805
                   direction = 0.743145 -0.669131
                       width = 4
                    strength = 0.0111116

}
vec_element_4 = {
prrepl_trace_point: location = 391.633 162.957
                   direction = 0.743145 -0.669131
                       width = 4
                    strength = 0.0104998

}
vec_element_5 = {
prrepl_trace_point: location = 390.344 164.449
                   direction = 0.615661 -0.788011
                       width = 4
                    strength = 0.00966522

}
vec_element_6 = {
prrepl_trace_point: location = 388.915 165.872
                   direction = 0.615661 -0.788011
                       width = 4
                    strength = 0.0091236

}
vec_element_7 = {
prrepl_trace_point: location = 387.487 167.294
                   direction = 0.615661 -0.788011
                       width = 3
                    strength = 0.00922002

}
vec_element_8 = {
prrepl_trace_point: location = 386.059 168.716
                   direction = 0.615661 -0.788011
                       width = 3
                    strength = 0.0096637

}
vec_element_9 = {
prrepl_trace_point: location = 385.024 170.446
                   direction = 0.615661 -0.788011
                       width = 3
                    strength = 0.00979391

}
vec_element_10 = {
prrepl_trace_point: location = 383.596 171.868
                   direction = 0.615661 -0.788011
                       width = 3
                    strength = 0.00905009

}
vec_element_11 = {
prrepl_trace_point: location = 382.532 173.63
                   direction = 0.743145 -0.669131
                       width = 3
                    strength = 0.00826193

}
vec_element_12 = {
prrepl_trace_point: location = 381.213 175.154
                   direction = 0.743145 -0.669131
                       width = 3
                    strength = 0.00776444

}
vec_element_13 = {
prrepl_trace_point: location = 379.559 176.306
                   direction = 0.743145 -0.669131
                       width = 3
                    strength = 0.00772082

}
vec_element_14 = {
prrepl_trace_point: location = 378.24 177.83
                   direction = 0.743145 -0.669131
                       width = 3
                    strength = 0.00802029

}
vec_element_15 = {
prrepl_trace_point: location = 376.587 178.983
                   direction = 0.743145 -0.669131
                       width = 3
                    strength = 0.00900692

}
vec_element_16 = {
prrepl_trace_point: location = 375.233 180.533
                   direction = 0.848048 -0.529919
                       width = 3
                    strength = 0.0102589

}
vec_element_17 = {
prrepl_trace_point: location = 373.669 181.805
                   direction = 0.848048 -0.529919
                       width = 3
                    strength = 0.0110578

}
vec_element_18 = {
prrepl_trace_point: location = 371.841 182.653
                   direction = 0.848048 -0.529919
                       width = 3
                    strength = 0.0113802

}
vec_element_19 = {
prrepl_trace_point: location = 370.277 183.924
                   direction = 0.848048 -0.529919
                       width = 3
                    strength = 0.0115826

}
vec_element_20 = {
prrepl_trace_point: location = 368.449 184.772
                   direction = 0.848048 -0.529919
                       width = 3
                    strength = 0.0114644

}
vec_element_21 = {
prrepl_trace_point: location = 366.62 185.62
                   direction = 0.848048 -0.529919
                       width = 3
                    strength = 0.0106225

}
vec_element_22 = {
prrepl_trace_point: location = 365.321 187.316
                   direction = 0.848048 -0.529919
                       width = 3
                    strength = 0.0105215

}
vec_element_23 = {
prrepl_trace_point: location = 363.493 188.164
                   direction = 0.848048 -0.529919
                       width = 2
                    strength = 0.0111041

}
vec_element_24 = {
prrepl_trace_point: location = 361.929 189.436
                   direction = 0.848048 -0.529919
                       width = 2
                    strength = 0.0115441

}
vec_element_25 = {
prrepl_trace_point: location = 360.066 190.31
                   direction = 0.743145 -0.669131
                       width = 3
                    strength = 0.0114211

}
vec_element_26 = {
prrepl_trace_point: location = 358.412 191.462
                   direction = 0.743145 -0.669131
                       width = 3
                    strength = 0.0120855

}
vec_element_27 = {
prrepl_trace_point: location = 356.759 192.615
                   direction = 0.743145 -0.669131
                       width = 3
                    strength = 0.0122308

}
vec_element_28 = {
prrepl_trace_point: location = 355.44 194.139
                   direction = 0.743145 -0.669131
                       width = 3
                    strength = 0.0121395

}
vec_element_29 = {
prrepl_trace_point: location = 353.821 195.265
                   direction = 0.848048 -0.529919
                       width = 3
                    strength = 0.0117749

}
vec_element_30 = {
prrepl_trace_point: location = 352.257 196.537
                   direction = 0.848048 -0.529919
                       width = 2
                    strength = 0.0112947

}
vec_element_31 = {
prrepl_trace_point: location = 350.467 197.365
                   direction = 0.927184 -0.374607
                       width = 3
                    strength = 0.0112779

}
vec_element_32 = {
prrepl_trace_point: location = 348.707 198.346
                   direction = 0.927184 -0.374607
                       width = 3
                    strength = 0.0116215

}
vec_element_33 = {
prrepl_trace_point: location = 346.904 199.34
                   direction = 0.978148 -0.207912
                       width = 3
                    strength = 0.0123539

}
vec_element_34 = {
prrepl_trace_point: location = 345 200
                   direction = -0.976394 0.215998
                       width = 3
                    strength = 0.0123539

}
vec_element_35 = {
prrepl_trace_point: location = 343.096 200.66
                   direction = -0.978148 0.207912
                       width = 3
                    strength = 0.0123539

}
vec_element_36 = {
prrepl_trace_point: location = 341.191 201.321
                   direction = -0.978148 0.207912
                       width = 3
                    strength = 0.0123176

}
vec_element_37 = {
prrepl_trace_point: location = 339.183 201.492
                   direction = -0.978148 0.207912
                       width = 2
                    strength = 0.0116044

}
vec_element_38 = {
prrepl_trace_point: location = 337.381 202.486
                   direction = -0.927184 0.374607
                       width = 2
                    strength = 0.0103313

}
vec_element_39 = {
prrepl_trace_point: location = 335.62 203.467
                   direction = -0.927184 0.374607
                       width = 2
                    strength = 0.00986587

}
vec_element_40 = {
prrepl_trace_point: location = 333.672 203.984
                   direction = -0.927184 0.374607
                       width = 2
                    strength = 0.00909148

}
vec_element_41 = {
prrepl_trace_point: location = 332.467 206.018
                   direction = -0.743145 0.669131
                       width = 2
                    strength = 0.00907971

}
vec_element_42 = {
prrepl_trace_point: location = 330.478 206.799
                   direction = -0.743145 0.669131
                       width = 2
                    strength = 0.00963171

}
vec_element_43 = {
prrepl_trace_point: location = 329.749 208.932
                   direction = -0.615661 0.788011
                       width = 2
                    strength = 0.0105583

}
vec_element_44 = {
prrepl_trace_point: location = 328.321 210.354
                   direction = -0.615661 0.788011
                       width = 2
                    strength = 0.0108258

}
vec_element_45 = {
prrepl_trace_point: location = 326.892 211.776
                   direction = -0.615661 0.788011
                       width = 3
                    strength = 0.0110826

}
vec_element_46 = {
prrepl_trace_point: location = 325.858 213.506
                   direction = -0.615661 0.788011
                       width = 2
                    strength = 0.0108522

}
vec_element_47 = {
prrepl_trace_point: location = 325.116 215.426
                   direction = -0.469472 0.882948
                       width = 3
                    strength = 0.0105682

}
vec_element_48 = {
prrepl_trace_point: location = 324.719 217.446
                   direction = -0.309017 0.951057
                       width = 3
                    strength = 0.00945546

}
vec_element_49 = {
prrepl_trace_point: location = 325.502 219.676
                   direction = 0.0348995 0.999391
                       width = 3
                    strength = 0.00973755

}
vec_element_50 = {
prrepl_trace_point: location = 325.322 221.684
                   direction = 0.0348995 0.999391
                       width = 3
                    strength = 0.00968831

}
vec_element_51 = {
prrepl_trace_point: location = 325.142 223.691
                   direction = 0.0348995 0.999391
                       width = 3
                    strength = 0.00824798

}

}

trace_points = {
vec_num = 9
vec_element_0 = {
prrepl_trace_point: location = 387.073 221.073
                   direction = 0.978148 -0.207912
                       width = 4
                    strength = 0.00612819

}
vec_element_1 = {
prrepl_trace_point: location = 389.185 221.391
                   direction = 0.978148 -0.207912
                       width = 3
                    strength = 0.00940711

}
vec_element_2 = {
prrepl_trace_point: location = 391.193 221.219
                   direction = 0.978148 -0.207912
                       width = 3
                    strength = 0.0101039

}
vec_element_3 = {
prrepl_trace_point: location = 393.244 221.394
                   direction = 0.999391 -0.0348995
                       width = 3
                    strength = 0.0109163

}
vec_element_4 = {
prrepl_trace_point: location = 395.234 221.075
                   direction = 0.999391 -0.0348995
                       width = 3
                    strength = 0.0115294

}
vec_element_5 = {
prrepl_trace_point: location = 397.223 221.603
                   direction = 0.990268 0.139173
                       width = 3
                    strength = 0.0121127

}
vec_element_6 = {
prrepl_trace_point: location = 399.239 221.634
                   direction = 0.990268 0.139173
                       width = 3
                    strength = 0.0124818

}
vec_element_7 = {
prrepl_trace_point: location = 401.185 222.159
                   direction = 0.990268 0.139173
                       width = 3
                    strength = 0.0122334

}
vec_element_8 = {
prrepl_trace_point: location = 403.2 222.19
                   direction = 0.990268 0.139173
                       width = 3
                    strength = 0.0115156

}

}

trace_points = {
vec_num = 24
vec_element_0 = {
prrepl_trace_point: location = 407.091 223.242
                   direction = 0.990268 0.139173
                       width = 3
                    strength = 0.0101426

}
vec_element_1 = {
prrepl_trace_point: location = 409.107 223.273
                   direction = 0.990268 0.139173
                       width = 3
                    strength = 0.0102541

}
vec_element_2 = {
prrepl_trace_point: location = 411.122 223.304
                   direction = 0.990268 0.139173
                       width = 3
                    strength = 0.0108266

}
vec_element_3 = {
prrepl_trace_point: location = 413.068 223.83
                   direction = 0.990268 0.139173
                       width = 3
                    strength = 0.0111412

}
vec_element_4 = {
prrepl_trace_point: location = 414.935 224.695
                   direction = 0.951057 0.309017
                       width = 3
                    strength = 0.0111384

}
vec_element_5 = {
prrepl_trace_point: location = 416.76 225.551
                   direction = 0.951057 0.309017
                       width = 3
                    strength = 0.0107227

}
vec_element_6 = {
prrepl_trace_point: location = 418.894 225.456
                   direction = 0.951057 0.309017
                       width = 3
                    strength = 0.0101419

}
vec_element_7 = {
prrepl_trace_point: location = 420.873 225.836
                   direction = 0.951057 0.309017
                       width = 3
                    strength = 0.00969553

}
vec_element_8 = {
prrepl_trace_point: location = 422.931 225.877
                   direction = 0.990268 0.139173
                       width = 4
                    strength = 0.0098508

}
vec_element_9 = {
prrepl_trace_point: location = 424.877 226.402
                   direction = 0.990268 0.139173
                       width = 4
                    strength = 0.0100791

}
vec_element_10 = {
prrepl_trace_point: location = 426.91 226.085
                   direction = 0.999391 -0.0348995
                       width = 4
                    strength = 0.00964161

}
vec_element_11 = {
prrepl_trace_point: location = 430.907 226.793
                   direction = 0.990268 0.139173
                       width = 4
                    strength = 0.0063304

}
vec_element_12 = {
prrepl_trace_point: location = 432.922 226.824
                   direction = 0.990268 0.139173
                       width = 5
                    strength = 0.0050011

}
vec_element_13 = {
prrepl_trace_point: location = 434.859 227.195
                   direction = 0.951057 0.309017
                       width = 6
                    strength = 0.00465952

}
vec_element_14 = {
prrepl_trace_point: location = 436.839 227.575
                   direction = 0.951057 0.309017
                       width = 6
                    strength = 0.00491076

}
vec_element_15 = {
prrepl_trace_point: location = 438.509 228.906
                   direction = 0.951057 0.309017
                       width = 5
                    strength = 0.00588745

}
vec_element_16 = {
prrepl_trace_point: location = 440.162 229.9
                   direction = 0.788011 0.615661
                       width = 4
                    strength = 0.00738397

}
vec_element_17 = {
prrepl_trace_point: location = 441.347 231.583
                   direction = 0.669131 0.743145
                       width = 3
                    strength = 0.00821573

}
vec_element_18 = {
prrepl_trace_point: location = 442.221 233.446
                   direction = 0.529919 0.848048
                       width = 3
                    strength = 0.00800299

}
vec_element_19 = {
prrepl_trace_point: location = 443.068 235.275
                   direction = 0.529919 0.848048
                       width = 3
                    strength = 0.00861064

}
vec_element_20 = {
prrepl_trace_point: location = 444.03 236.997
                   direction = 0.374607 0.927184
                       width = 3
                    strength = 0.00879809

}
vec_element_21 = {
prrepl_trace_point: location = 445.011 238.758
                   direction = 0.374607 0.927184
                       width = 4
                    strength = 0.00836538

}
vec_element_22 = {
prrepl_trace_point: location = 445.528 240.706
                   direction = 0.374607 0.927184
                       width = 4
                    strength = 0.00720342

}
vec_element_23 = {
prrepl_trace_point: location = 445.712 242.756
                   direction = 0.207912 0.978148
                       width = 5
                    strength = 0.00617454

}

}

trace_points = {
vec_num = 14
vec_element_0 = {
prrepl_trace_point: location = 116.999 223.86
                   direction = 0.999848 -0.0174524
                       width = 2
                    strength = 0.012114

}
vec_element_1 = {
prrepl_trace_point: location = 114.995 223.645
                   direction = 0.999848 -0.0174524
                       width = 2
                    strength = 0.0129468

}
vec_element_2 = {
prrepl_trace_point: location = 112.999 223.93
                   direction = 0.999848 -0.0174524
                       width = 2
                    strength = 0.0129352

}
vec_element_3 = {
prrepl_trace_point: location = 110.995 223.715
                   direction = 0.999848 -0.0174524
                       width = 2
                    strength = 0.0115337

}
vec_element_4 = {
prrepl_trace_point: location = 109 224
                   direction = -0.999755 0.0221533
                       width = 2
                    strength = 0.0115337

}
vec_element_5 = {
prrepl_trace_point: location = 107.005 224.285
                   direction = -0.999848 0.0174524
                       width = 2
                    strength = 0.0115337

}
vec_element_6 = {
prrepl_trace_point: location = 105.025 223.722
                   direction = -0.987688 -0.156434
                       width = 2
                    strength = 0.0107648

}
vec_element_7 = {
prrepl_trace_point: location = 103.095 223.318
                   direction = -0.945519 -0.325568
                       width = 2
                    strength = 0.0104203

}
vec_element_8 = {
prrepl_trace_point: location = 101.285 222.43
                   direction = -0.945519 -0.325568
                       width = 2
                    strength = 0.0105027

}
vec_element_9 = {
prrepl_trace_point: location = 99.3127 222.016
                   direction = -0.945519 -0.325568
                       width = 2
                    strength = 0.00960599

}
vec_element_10 = {
prrepl_trace_point: location = 97.6449 220.81
                   direction = -0.87462 -0.48481
                       width = 2
                    strength = 0.00927337

}
vec_element_11 = {
prrepl_trace_point: location = 96.0168 219.621
                   direction = -0.87462 -0.48481
                       width = 2
                    strength = 0.00939629

}
vec_element_12 = {
prrepl_trace_point: location = 94.1464 218.87
                   direction = -0.87462 -0.48481
                       width = 2
                    strength = 0.00923681

}
vec_element_13 = {
prrepl_trace_point: location = 92.5183 217.682
                   direction = -0.87462 -0.48481
                       width = 2
                    strength = 0.00860107

}

}

trace_points = {
vec_num = 36
vec_element_0 = {
prrepl_trace_point: location = 411.404 75.2205
                   direction = -0.325568 -0.945519
                       width = 3
                    strength = 0.00583373

}
vec_element_1 = {
prrepl_trace_point: location = 412.302 77.0724
                   direction = -0.156434 -0.987688
                       width = 3
                    strength = 0.00574432

}
vec_element_2 = {
prrepl_trace_point: location = 412.862 79.0087
                   direction = -0.156434 -0.987688
                       width = 3
                    strength = 0.00570577

}
vec_element_3 = {
prrepl_trace_point: location = 413.425 80.9884
                   direction = 0.0174524 -0.999848
                       width = 3
                    strength = 0.00572028

}
vec_element_4 = {
prrepl_trace_point: location = 413.14 82.9838
                   direction = 0.0174524 -0.999848
                       width = 3
                    strength = 0.00593207

}
vec_element_5 = {
prrepl_trace_point: location = 413.355 84.9878
                   direction = 0.0174524 -0.999848
                       width = 3
                    strength = 0.00586593

}
vec_element_6 = {
prrepl_trace_point: location = 413.07 86.9832
                   direction = 0.0174524 -0.999848
                       width = 3
                    strength = 0.00562806

}
vec_element_7 = {
prrepl_trace_point: location = 413.285 88.9872
                   direction = 0.0174524 -0.999848
                       width = 3
                    strength = 0.00551098

}
vec_element_8 = {
prrepl_trace_point: location = 414 91
                   direction = -0.0231793 0.999731
                       width = 2
                    strength = 0.0054888

}
vec_element_9 = {
prrepl_trace_point: location = 413.715 92.9953
                   direction = -0.0174524 0.999848
                       width = 3
                    strength = 0.00551098

}
vec_element_10 = {
prrepl_trace_point: location = 414.43 95.0081
                   direction = -0.0174524 0.999848
                       width = 3
                    strength = 0.00583528

}
vec_element_11 = {
prrepl_trace_point: location = 414.145 97.0034
                   direction = -0.0174524 0.999848
                       width = 3
                    strength = 0.00628039

}
vec_element_12 = {
prrepl_trace_point: location = 414.708 98.9832
                   direction = 0.156434 0.987688
                       width = 2
                    strength = 0.00681127

}
vec_element_13 = {
prrepl_trace_point: location = 414.498 103.901
                   direction = -0.0174524 -0.999848
                       width = 2
                    strength = 0.00822567

}
vec_element_14 = {
prrepl_trace_point: location = 414.287 105.948
                   direction = -0.190809 -0.981627
                       width = 2
                    strength = 0.00813473

}
vec_element_15 = {
prrepl_trace_point: location = 414.914 107.864
                   direction = -0.190809 -0.981627
                       width = 2
                    strength = 0.00780068

}
vec_element_16 = {
prrepl_trace_point: location = 415.541 109.779
                   direction = -0.190809 -0.981627
                       width = 3
                    strength = 0.00730521

}
vec_element_17 = {
prrepl_trace_point: location = 415.678 111.79
                   direction = -0.190809 -0.981627
                       width = 2
                    strength = 0.00729027

}
vec_element_18 = {
prrepl_trace_point: location = 416.305 113.706
                   direction = -0.190809 -0.981627
                       width = 2
                    strength = 0.00752421

}
vec_element_19 = {
prrepl_trace_point: location = 416.932 115.621
                   direction = -0.190809 -0.981627
                       width = 3
                    strength = 0.00771199

}
vec_element_20 = {
prrepl_trace_point: location = 417.559 117.537
                   direction = -0.190809 -0.981627
                       width = 3
                    strength = 0.00837265

}
vec_element_21 = {
prrepl_trace_point: location = 417.695 119.548
                   direction = -0.190809 -0.981627
                       width = 3
                    strength = 0.0090683

}
vec_element_22 = {
prrepl_trace_point: location = 418.322 121.463
                   direction = -0.190809 -0.981627
                       width = 3
                    strength = 0.00955531

}
vec_element_23 = {
prrepl_trace_point: location = 418.949 123.379
                   direction = -0.190809 -0.981627
                       width = 2
                    strength = 0.00967698

}
vec_element_24 = {
prrepl_trace_point: location = 419.097 125.432
                   direction = -0.358368 -0.93358
                       width = 2
                    strength = 0.00951315

}
vec_element_25 = {
prrepl_trace_point: location = 419.581 127.389
                   direction = -0.358368 -0.93358
                       width = 2
                    strength = 0.00963717

}
vec_element_26 = {
prrepl_trace_point: location = 420.064 129.345
                   direction = -0.358368 -0.93358
                       width = 3
                    strength = 0.00944943

}
vec_element_27 = {
prrepl_trace_point: location = 420.547 131.302
                   direction = -0.358368 -0.93358
                       width = 3
                    strength = 0.00958503

}
vec_element_28 = {
prrepl_trace_point: location = 421.497 133.08
                   direction = -0.358368 -0.93358
                       width = 3
                    strength = 0.00963686

}
vec_element_29 = {
prrepl_trace_point: location = 421.981 135.036
                   direction = -0.358368 -0.93358
                       width = 3
                    strength = 0.00981392

}
vec_element_30 = {
prrepl_trace_point: location = 422.912 136.775
                   direction = -0.515038 -0.857167
                       width = 3
                    strength = 0.00945012

}
vec_element_31 = {
prrepl_trace_point: location = 423.376 138.981
                   direction = -0.656059 -0.75471
                       width = 2
                    strength = 0.0107632

}
vec_element_32 = {
prrepl_trace_point: location = 424.499 140.655
                   direction = -0.656059 -0.75471
                       width = 2
                    strength = 0.0113523

}
vec_element_33 = {
prrepl_trace_point: location = 426 142
                   direction = 0.660542 0.750789
                       width = 2
                    strength = 0.0113523

}
vec_element_34 = {
prrepl_trace_point: location = 427.501 143.345
                   direction = 0.656059 0.75471
                       width = 2
                    strength = 0.0113523

}
vec_element_35 = {
prrepl_trace_point: location = 429.002 144.691
                   direction = 0.656059 0.75471
                       width = 2
                    strength = 0.0107424

}

}

trace_points = {
vec_num = 6
vec_element_0 = {
prrepl_trace_point: location = 223.389 386.566
                   direction = 0.173648 -0.984808
                       width = 2
                    strength = 0.00571629

}
vec_element_1 = {
prrepl_trace_point: location = 223.288 388.579
                   direction = 0.173648 -0.984808
                       width = 2
                    strength = 0.00716334

}
vec_element_2 = {
prrepl_trace_point: location = 222.695 390.505
                   direction = 0.173648 -0.984808
                       width = 2
                    strength = 0.00777242

}
vec_element_3 = {
prrepl_trace_point: location = 222.101 392.431
                   direction = 0.173648 -0.984808
                       width = 2
                    strength = 0.00732942

}
vec_element_4 = {
prrepl_trace_point: location = 222 394.444
                   direction = 0.173648 -0.984808
                       width = 2
                    strength = 0.00625859

}
vec_element_5 = {
prrepl_trace_point: location = 221.403 396.414
                   direction = -1.83697e-016 -1
                       width = 2
                    strength = 0.00511908

}

}

trace_points = {
vec_num = 24
vec_element_0 = {
prrepl_trace_point: location = 221.75 404.67
                   direction = 0.173648 -0.984808
                       width = 2
                    strength = 0.00702353

}
vec_element_1 = {
prrepl_trace_point: location = 221.638 406.725
                   direction = 0.34202 -0.939693
                       width = 2
                    strength = 0.00834115

}
vec_element_2 = {
prrepl_trace_point: location = 221.188 408.69
                   direction = 0.34202 -0.939693
                       width = 2
                    strength = 0.00982164

}
vec_element_3 = {
prrepl_trace_point: location = 220.288 410.444
                   direction = 0.5 -0.866025
                       width = 3
                    strength = 0.0107083

}
vec_element_4 = {
prrepl_trace_point: location = 219.504 412.301
                   direction = 0.5 -0.866025
                       width = 2
                    strength = 0.0106905

}
vec_element_5 = {
prrepl_trace_point: location = 218.288 413.908
                   direction = 0.5 -0.866025
                       width = 3
                    strength = 0.010522

}
vec_element_6 = {
prrepl_trace_point: location = 217.504 415.765
                   direction = 0.5 -0.866025
                       width = 3
                    strength = 0.0100472

}
vec_element_7 = {
prrepl_trace_point: location = 216.269 417.412
                   direction = 0.34202 -0.939693
                       width = 3
                    strength = 0.0094497

}
vec_element_8 = {
prrepl_trace_point: location = 215.339 419.248
                   direction = 0.173648 -0.984808
                       width = 3
                    strength = 0.00986888

}
vec_element_9 = {
prrepl_trace_point: location = 214.253 421.348
                   direction = -0.173648 -0.984808
                       width = 3
                    strength = 0.0112361

}
vec_element_10 = {
prrepl_trace_point: location = 214.847 423.274
                   direction = -0.173648 -0.984808
                       width = 3
                    strength = 0.0118888

}
vec_element_11 = {
prrepl_trace_point: location = 214.948 425.287
                   direction = -0.173648 -0.984808
                       width = 3
                    strength = 0.0120905

}
vec_element_12 = {
prrepl_trace_point: location = 216 427
                   direction = 0.349901 0.936787
                       width = 3
                    strength = 0.0106987

}
vec_element_13 = {
prrepl_trace_point: location = 216.112 429.055
                   direction = 0.173648 0.984808
                       width = 3
                    strength = 0.0120905

}
vec_element_14 = {
prrepl_trace_point: location = 216.706 430.981
                   direction = 0.173648 0.984808
                       width = 3
                    strength = 0.0112025

}
vec_element_15 = {
prrepl_trace_point: location = 216.46 433.025
                   direction = 6.12323e-017 1
                       width = 3
                    strength = 0.0100256

}
vec_element_16 = {
prrepl_trace_point: location = 215.862 434.994
                   direction = -0.173648 0.984808
                       width = 3
                    strength = 0.00946681

}
vec_element_17 = {
prrepl_trace_point: location = 215.269 436.921
                   direction = -0.173648 0.984808
                       width = 3
                    strength = 0.00947679

}
vec_element_18 = {
prrepl_trace_point: location = 215.168 438.934
                   direction = -0.173648 0.984808
                       width = 3
                    strength = 0.00896486

}
vec_element_19 = {
prrepl_trace_point: location = 215.067 440.947
                   direction = -0.173648 0.984808
                       width = 3
                    strength = 0.00782554

}
vec_element_20 = {
prrepl_trace_point: location = 215.66 442.96
                   direction = 0.173648 0.984808
                       width = 3
                    strength = 0.00719369

}
vec_element_21 = {
prrepl_trace_point: location = 216.254 444.886
                   direction = 0.173648 0.984808
                       width = 2
                    strength = 0.00758429

}
vec_element_22 = {
prrepl_trace_point: location = 216.355 446.899
                   direction = 0.173648 0.984808
                       width = 2
                    strength = 0.00814718

}
vec_element_23 = {
prrepl_trace_point: location = 216.948 448.825
                   direction = 0.173648 0.984808
                       width = 2
                    strength = 0.00868706

}

}

trace_points = {
vec_num = 7
vec_element_0 = {
prrepl_trace_point: location = 469.324 239.504
                   direction = 0.891007 -0.45399
                       width = 5
                    strength = 0.00714561

}
vec_element_1 = {
prrepl_trace_point: location = 467.428 240.189
                   direction = 0.891007 -0.45399
                       width = 5
                    strength = 0.00842542

}
vec_element_2 = {
prrepl_trace_point: location = 465.866 241.814
                   direction = 0.956305 -0.292372
                       width = 5
                    strength = 0.00938866

}
vec_element_3 = {
prrepl_trace_point: location = 464.026 242.638
                   direction = 0.956305 -0.292372
                       width = 5
                    strength = 0.0105901

}
vec_element_4 = {
prrepl_trace_point: location = 462 243
                   direction = -0.891388 0.453241
                       width = 5
                    strength = 0.0101293

}
vec_element_5 = {
prrepl_trace_point: location = 460.428 244.253
                   direction = -0.956305 0.292372
                       width = 5
                    strength = 0.0105901

}
vec_element_6 = {
prrepl_trace_point: location = 458.442 244.599
                   direction = -0.956305 0.292372
                       width = 5
                    strength = 0.0108623

}

}

trace_points = {
vec_num = 28
vec_element_0 = {
prrepl_trace_point: location = 248.023 501.376
                   direction = -0.292372 -0.956305
                       width = 3
                    strength = 0.00989995

}
vec_element_1 = {
prrepl_trace_point: location = 248.847 503.215
                   direction = -0.292372 -0.956305
                       width = 3
                    strength = 0.0109938

}
vec_element_2 = {
prrepl_trace_point: location = 249.193 505.201
                   direction = -0.292372 -0.956305
                       width = 3
                    strength = 0.0111882

}
vec_element_3 = {
prrepl_trace_point: location = 250 507
                   direction = 0.45205 0.891993
                       width = 3
                    strength = 0.0100544

}
vec_element_4 = {
prrepl_trace_point: location = 250.807 508.799
                   direction = 0.292372 0.956305
                       width = 3
                    strength = 0.0111882

}
vec_element_5 = {
prrepl_trace_point: location = 251.153 510.785
                   direction = 0.292372 0.956305
                       width = 3
                    strength = 0.0109081

}
vec_element_6 = {
prrepl_trace_point: location = 251.636 512.697
                   direction = 0.121869 0.992546
                       width = 3
                    strength = 0.010839

}
vec_element_7 = {
prrepl_trace_point: location = 251.632 514.712
                   direction = 0.121869 0.992546
                       width = 3
                    strength = 0.0106868

}
vec_element_8 = {
prrepl_trace_point: location = 251.279 516.74
                   direction = -0.052336 0.99863
                       width = 3
                    strength = 0.0104289

}
vec_element_9 = {
prrepl_trace_point: location = 250.924 518.724
                   direction = -0.052336 0.99863
                       width = 3
                    strength = 0.0101347

}
vec_element_10 = {
prrepl_trace_point: location = 251.069 520.735
                   direction = -0.052336 0.99863
                       width = 3
                    strength = 0.00969602

}
vec_element_11 = {
prrepl_trace_point: location = 251.214 522.745
                   direction = -0.052336 0.99863
                       width = 3
                    strength = 0.00932303

}
vec_element_12 = {
prrepl_trace_point: location = 251.359 524.755
                   direction = -0.052336 0.99863
                       width = 3
                    strength = 0.00904781

}
vec_element_13 = {
prrepl_trace_point: location = 251.15 528.75
                   direction = -0.052336 0.99863
                       width = 3
                    strength = 0.00839245

}
vec_element_14 = {
prrepl_trace_point: location = 250.45 530.685
                   direction = -0.224951 0.97437
                       width = 2
                    strength = 0.00823426

}
vec_element_15 = {
prrepl_trace_point: location = 249.757 532.578
                   direction = -0.224951 0.97437
                       width = 2
                    strength = 0.00786911

}
vec_element_16 = {
prrepl_trace_point: location = 248.732 534.363
                   direction = -0.390731 0.920505
                       width = 3
                    strength = 0.00760871

}
vec_element_17 = {
prrepl_trace_point: location = 248.972 536.605
                   direction = -0.224951 0.97437
                       width = 3
                    strength = 0.00724606

}
vec_element_18 = {
prrepl_trace_point: location = 248.279 538.497
                   direction = -0.224951 0.97437
                       width = 3
                    strength = 0.00687753

}
vec_element_19 = {
prrepl_trace_point: location = 247.585 540.39
                   direction = -0.224951 0.97437
                       width = 2
                    strength = 0.00673032

}
vec_element_20 = {
prrepl_trace_point: location = 247.379 542.395
                   direction = -0.224951 0.97437
                       width = 2
                    strength = 0.00686144

}
vec_element_21 = {
prrepl_trace_point: location = 246.686 544.287
                   direction = -0.224951 0.97437
                       width = 2
                    strength = 0.00725703

}
vec_element_22 = {
prrepl_trace_point: location = 246.825 546.341
                   direction = -0.052336 0.99863
                       width = 2
                    strength = 0.00766751

}
vec_element_23 = {
prrepl_trace_point: location = 246.47 548.325
                   direction = -0.052336 0.99863
                       width = 2
                    strength = 0.0081213

}
vec_element_24 = {
prrepl_trace_point: location = 246.964 550.323
                   direction = 0.121869 0.992546
                       width = 2
                    strength = 0.00793918

}
vec_element_25 = {
prrepl_trace_point: location = 246.959 552.338
                   direction = 0.121869 0.992546
                       width = 2
                    strength = 0.00729293

}
vec_element_26 = {
prrepl_trace_point: location = 247.451 554.293
                   direction = 0.121869 0.992546
                       width = 2
                    strength = 0.00656491

}
vec_element_27 = {
prrepl_trace_point: location = 247.447 556.309
                   direction = 0.121869 0.992546
                       width = 3
                    strength = 0.0059564

}

}

trace_points = {
vec_num = 27
vec_element_0 = {
prrepl_trace_point: location = 188.864 172.703
                   direction = -0.207912 -0.978148
                       width = 3
                    strength = 0.008814

}
vec_element_1 = {
prrepl_trace_point: location = 189.525 174.607
                   direction = -0.207912 -0.978148
                       width = 3
                    strength = 0.00842161

}
vec_element_2 = {
prrepl_trace_point: location = 189.696 176.615
                   direction = -0.207912 -0.978148
                       width = 3
                    strength = 0.00824408

}
vec_element_3 = {
prrepl_trace_point: location = 190.356 178.519
                   direction = -0.207912 -0.978148
                       width = 3
                    strength = 0.00851374

}
vec_element_4 = {
prrepl_trace_point: location = 190.54 180.569
                   direction = -0.374607 -0.927184
                       width = 3
                    strength = 0.00908731

}
vec_element_5 = {
prrepl_trace_point: location = 191.058 182.517
                   direction = -0.374607 -0.927184
                       width = 3
                    strength = 0.00940412

}
vec_element_6 = {
prrepl_trace_point: location = 192.039 184.278
                   direction = -0.374607 -0.927184
                       width = 3
                    strength = 0.00972592

}
vec_element_7 = {
prrepl_trace_point: location = 193 186
                   direction = 0.530253 0.847839
                       width = 3
                    strength = 0.00963611

}
vec_element_8 = {
prrepl_trace_point: location = 193.961 187.722
                   direction = 0.374607 0.927184
                       width = 3
                    strength = 0.00972592

}
vec_element_9 = {
prrepl_trace_point: location = 195.253 189.324
                   direction = 0.529919 0.848048
                       width = 3
                    strength = 0.00959203

}
vec_element_10 = {
prrepl_trace_point: location = 196.803 190.678
                   direction = 0.669131 0.743145
                       width = 3
                    strength = 0.00970792

}
vec_element_11 = {
prrepl_trace_point: location = 197.956 192.332
                   direction = 0.669131 0.743145
                       width = 3
                    strength = 0.00990463

}
vec_element_12 = {
prrepl_trace_point: location = 199.48 193.651
                   direction = 0.669131 0.743145
                       width = 3
                    strength = 0.00985986

}
vec_element_13 = {
prrepl_trace_point: location = 201.004 194.97
                   direction = 0.669131 0.743145
                       width = 3
                    strength = 0.0092019

}
vec_element_14 = {
prrepl_trace_point: location = 201.785 196.958
                   direction = 0.669131 0.743145
                       width = 3
                    strength = 0.00902601

}
vec_element_15 = {
prrepl_trace_point: location = 203.309 198.277
                   direction = 0.669131 0.743145
                       width = 3
                    strength = 0.0090006

}
vec_element_16 = {
prrepl_trace_point: location = 204.833 199.596
                   direction = 0.669131 0.743145
                       width = 3
                    strength = 0.00896003

}
vec_element_17 = {
prrepl_trace_point: location = 206.595 200.66
                   direction = 0.788011 0.615661
                       width = 3
                    strength = 0.00890615

}
vec_element_18 = {
prrepl_trace_point: location = 207.779 202.343
                   direction = 0.669131 0.743145
                       width = 3
                    strength = 0.00893132

}
vec_element_19 = {
prrepl_trace_point: location = 208.931 203.997
                   direction = 0.669131 0.743145
                       width = 3
                    strength = 0.00915069

}
vec_element_20 = {
prrepl_trace_point: location = 209.805 205.86
                   direction = 0.529919 0.848048
                       width = 3
                    strength = 0.00909691

}
vec_element_21 = {
prrepl_trace_point: location = 210.653 207.689
                   direction = 0.529919 0.848048
                       width = 4
                    strength = 0.00880637

}
vec_element_22 = {
prrepl_trace_point: location = 211.925 209.252
                   direction = 0.529919 0.848048
                       width = 4
                    strength = 0.00829616

}
vec_element_23 = {
prrepl_trace_point: location = 212.462 211.239
                   direction = 0.374607 0.927184
                       width = 4
                    strength = 0.00772601

}
vec_element_24 = {
prrepl_trace_point: location = 212.646 213.289
                   direction = 0.207912 0.978148
                       width = 4
                    strength = 0.00797522

}
vec_element_25 = {
prrepl_trace_point: location = 213.307 215.193
                   direction = 0.207912 0.978148
                       width = 3
                    strength = 0.00873149

}
vec_element_26 = {
prrepl_trace_point: location = 213.132 217.244
                   direction = 0.0348995 0.999391
                       width = 3
                    strength = 0.00839282

}

}

trace_points = {
vec_num = 22
vec_element_0 = {
prrepl_trace_point: location = 368.703 494.214
                   direction = -0.207912 -0.978148
                       width = 3
                    strength = 0.00620074

}
vec_element_1 = {
prrepl_trace_point: location = 368.907 496.303
                   direction = -0.529919 -0.848048
                       width = 3
                    strength = 0.00645501

}
vec_element_2 = {
prrepl_trace_point: location = 369.41 498.501
                   direction = -0.669131 -0.743145
                       width = 2
                    strength = 0.00745288

}
vec_element_3 = {
prrepl_trace_point: location = 370.934 499.82
                   direction = -0.669131 -0.743145
                       width = 2
                    strength = 0.00806859

}
vec_element_4 = {
prrepl_trace_point: location = 372.118 501.503
                   direction = -0.788011 -0.615661
                       width = 2
                    strength = 0.00843521

}
vec_element_5 = {
prrepl_trace_point: location = 373.54 502.931
                   direction = -0.788011 -0.615661
                       width = 2
                    strength = 0.00951639

}
vec_element_6 = {
prrepl_trace_point: location = 375.27 503.966
                   direction = -0.788011 -0.615661
                       width = 2
                    strength = 0.00955697

}
vec_element_7 = {
prrepl_trace_point: location = 377 505
                   direction = 0.783204 0.621764
                       width = 2
                    strength = 0.00955697

}
vec_element_8 = {
prrepl_trace_point: location = 378.73 506.034
                   direction = 0.788011 0.615661
                       width = 2
                    strength = 0.00955697

}
vec_element_9 = {
prrepl_trace_point: location = 380.65 506.776
                   direction = 0.882948 0.469472
                       width = 2
                    strength = 0.0092557

}
vec_element_10 = {
prrepl_trace_point: location = 382.298 507.936
                   direction = 0.882948 0.469472
                       width = 2
                    strength = 0.00848043

}
vec_element_11 = {
prrepl_trace_point: location = 384.182 508.654
                   direction = 0.882948 0.469472
                       width = 2
                    strength = 0.00791203

}
vec_element_12 = {
prrepl_trace_point: location = 385.83 509.814
                   direction = 0.882948 0.469472
                       width = 2
                    strength = 0.00866435

}
vec_element_13 = {
prrepl_trace_point: location = 387.713 510.532
                   direction = 0.882948 0.469472
                       width = 2
                    strength = 0.00926611

}
vec_element_14 = {
prrepl_trace_point: location = 389.733 510.929
                   direction = 0.951057 0.309017
                       width = 2
                    strength = 0.00972746

}
vec_element_15 = {
prrepl_trace_point: location = 391.558 511.785
                   direction = 0.951057 0.309017
                       width = 2
                    strength = 0.0103008

}
vec_element_16 = {
prrepl_trace_point: location = 393.537 512.165
                   direction = 0.951057 0.309017
                       width = 2
                    strength = 0.0099417

}
vec_element_17 = {
prrepl_trace_point: location = 395.207 513.497
                   direction = 0.951057 0.309017
                       width = 2
                    strength = 0.00962086

}
vec_element_18 = {
prrepl_trace_point: location = 397.051 514.198
                   direction = 0.882948 0.469472
                       width = 2
                    strength = 0.0100046

}
vec_element_19 = {
prrepl_trace_point: location = 398.699 515.358
                   direction = 0.882948 0.469472
                       width = 2
                    strength = 0.00920669

}
vec_element_20 = {
prrepl_trace_point: location = 400.158 516.81
                   direction = 0.788011 0.615661
                       width = 2
                    strength = 0.00941259

}
vec_element_21 = {
prrepl_trace_point: location = 401.58 518.238
                   direction = 0.788011 0.615661
                       width = 2
                    strength = 0.00945412

}

}

trace_points = {
vec_num = 12
vec_element_0 = {
prrepl_trace_point: location = 346.91 348.595
                   direction = -0.951057 0.309017
                       width = 2
                    strength = 0.00720222

}
vec_element_1 = {
prrepl_trace_point: location = 348.929 348.198
                   direction = -0.882948 0.469472
                       width = 2
                    strength = 0.00821411

}
vec_element_2 = {
prrepl_trace_point: location = 350.578 347.038
                   direction = -0.882948 0.469472
                       width = 2
                    strength = 0.0084559

}
vec_element_3 = {
prrepl_trace_point: location = 352.498 346.296
                   direction = -0.788011 0.615661
                       width = 2
                    strength = 0.00872567

}
vec_element_4 = {
prrepl_trace_point: location = 353.92 344.868
                   direction = -0.788011 0.615661
                       width = 2
                    strength = 0.0083013

}
vec_element_5 = {
prrepl_trace_point: location = 355.379 343.415
                   direction = -0.882948 0.469472
                       width = 3
                    strength = 0.00566501

}
vec_element_6 = {
prrepl_trace_point: location = 356.97 341.239
                   direction = -0.990268 0.139173
                       width = 2
                    strength = 0.00783979

}
vec_element_7 = {
prrepl_trace_point: location = 358.986 341.208
                   direction = -0.990268 0.139173
                       width = 2
                    strength = 0.00995962

}
vec_element_8 = {
prrepl_trace_point: location = 360.975 340.68
                   direction = -0.999391 -0.0348995
                       width = 2
                    strength = 0.00994277

}
vec_element_9 = {
prrepl_trace_point: location = 363 340
                   direction = 0.999442 0.0334158
                       width = 2
                    strength = 0.00944874

}
vec_element_10 = {
prrepl_trace_point: location = 364.99 340.32
                   direction = 0.999391 0.0348995
                       width = 2
                    strength = 0.00994277

}
vec_element_11 = {
prrepl_trace_point: location = 366.998 340.14
                   direction = 0.999391 0.0348995
                       width = 2
                    strength = 0.00985268

}

}

trace_points = {
vec_num = 37
vec_element_0 = {
prrepl_trace_point: location = 171.22 474.48
                   direction = 0.906308 -0.422618
                       width = 3
                    strength = 0.00895543

}
vec_element_1 = {
prrepl_trace_point: location = 169.302 475.099
                   direction = 0.906308 -0.422618
                       width = 4
                    strength = 0.00932077

}
vec_element_2 = {
prrepl_trace_point: location = 167.554 476.185
                   direction = 0.965926 -0.258819
                       width = 4
                    strength = 0.00954391

}
vec_element_3 = {
prrepl_trace_point: location = 165.686 476.944
                   direction = 0.965926 -0.258819
                       width = 4
                    strength = 0.00953173

}
vec_element_4 = {
prrepl_trace_point: location = 163.69 477.221
                   direction = 0.965926 -0.258819
                       width = 4
                    strength = 0.00961107

}
vec_element_5 = {
prrepl_trace_point: location = 161.823 477.98
                   direction = 0.965926 -0.258819
                       width = 4
                    strength = 0.00971919

}
vec_element_6 = {
prrepl_trace_point: location = 159.826 478.256
                   direction = 0.965926 -0.258819
                       width = 3
                    strength = 0.0097568

}
vec_element_7 = {
prrepl_trace_point: location = 158 479
                   direction = -0.904016 0.427498
                       width = 4
                    strength = 0.00914526

}
vec_element_8 = {
prrepl_trace_point: location = 156.174 479.744
                   direction = -0.965926 0.258819
                       width = 3
                    strength = 0.0097568

}
vec_element_9 = {
prrepl_trace_point: location = 154.177 480.02
                   direction = -0.965926 0.258819
                       width = 3
                    strength = 0.00984066

}
vec_element_10 = {
prrepl_trace_point: location = 152.31 480.779
                   direction = -0.965926 0.258819
                       width = 3
                    strength = 0.00961807

}
vec_element_11 = {
prrepl_trace_point: location = 150.314 481.056
                   direction = -0.965926 0.258819
                       width = 3
                    strength = 0.00931239

}
vec_element_12 = {
prrepl_trace_point: location = 148.446 481.815
                   direction = -0.965926 0.258819
                       width = 3
                    strength = 0.0090638

}
vec_element_13 = {
prrepl_trace_point: location = 146.45 482.091
                   direction = -0.965926 0.258819
                       width = 3
                    strength = 0.00876022

}
vec_element_14 = {
prrepl_trace_point: location = 144.583 482.85
                   direction = -0.965926 0.258819
                       width = 3
                    strength = 0.00826137

}
vec_element_15 = {
prrepl_trace_point: location = 142.396 482.3
                   direction = -0.996195 0.0871557
                       width = 3
                    strength = 0.00788352

}
vec_element_16 = {
prrepl_trace_point: location = 140.426 482.723
                   direction = -0.996195 0.0871557
                       width = 3
                    strength = 0.00774802

}
vec_element_17 = {
prrepl_trace_point: location = 138.499 483.645
                   direction = -0.996195 0.0871557
                       width = 3
                    strength = 0.00805329

}
vec_element_18 = {
prrepl_trace_point: location = 136.484 483.57
                   direction = -0.996195 0.0871557
                       width = 3
                    strength = 0.00852468

}
vec_element_19 = {
prrepl_trace_point: location = 134.514 483.993
                   direction = -0.996195 0.0871557
                       width = 3
                    strength = 0.00877604

}
vec_element_20 = {
prrepl_trace_point: location = 132.5 483.919
                   direction = -0.996195 0.0871557
                       width = 3
                    strength = 0.00838816

}
vec_element_21 = {
prrepl_trace_point: location = 130.59 484.685
                   direction = -0.965926 0.258819
                       width = 3
                    strength = 0.00837786

}
vec_element_22 = {
prrepl_trace_point: location = 128.722 485.444
                   direction = -0.965926 0.258819
                       width = 3
                    strength = 0.00856194

}
vec_element_23 = {
prrepl_trace_point: location = 126.726 485.721
                   direction = -0.965926 0.258819
                       width = 3
                    strength = 0.00868519

}
vec_element_24 = {
prrepl_trace_point: location = 124.798 486.136
                   direction = -0.996195 0.0871557
                       width = 3
                    strength = 0.00904996

}
vec_element_25 = {
prrepl_trace_point: location = 122.784 486.062
                   direction = -0.996195 0.0871557
                       width = 2
                    strength = 0.00950013

}
vec_element_26 = {
prrepl_trace_point: location = 120.77 485.638
                   direction = -0.996195 -0.0871557
                       width = 2
                    strength = 0.00980336

}
vec_element_27 = {
prrepl_trace_point: location = 118.756 485.713
                   direction = -0.996195 -0.0871557
                       width = 2
                    strength = 0.00929483

}
vec_element_28 = {
prrepl_trace_point: location = 116.785 485.29
                   direction = -0.996195 -0.0871557
                       width = 3
                    strength = 0.00795123

}
vec_element_29 = {
prrepl_trace_point: location = 114.814 485.215
                   direction = -0.996195 0.0871557
                       width = 3
                    strength = 0.00724039

}
vec_element_30 = {
prrepl_trace_point: location = 112.887 486.136
                   direction = -0.996195 0.0871557
                       width = 2
                    strength = 0.00711235

}
vec_element_31 = {
prrepl_trace_point: location = 110.873 486.062
                   direction = -0.996195 0.0871557
                       width = 2
                    strength = 0.00727018

}
vec_element_32 = {
prrepl_trace_point: location = 108.903 486.485
                   direction = -0.996195 0.0871557
                       width = 2
                    strength = 0.00732057

}
vec_element_33 = {
prrepl_trace_point: location = 106.888 486.41
                   direction = -0.996195 0.0871557
                       width = 2
                    strength = 0.00692795

}
vec_element_34 = {
prrepl_trace_point: location = 104.978 487.177
                   direction = -0.965926 0.258819
                       width = 3
                    strength = 0.00610881

}
vec_element_35 = {
prrepl_trace_point: location = 103.111 487.936
                   direction = -0.965926 0.258819
                       width = 3
                    strength = 0.00602145

}
vec_element_36 = {
prrepl_trace_point: location = 101.363 489.023
                   direction = -0.906308 0.422618
                       width = 3
                    strength = 0.00589726

}

}

trace_points = {
vec_num = 9
vec_element_0 = {
prrepl_trace_point: location = 269.299 133.308
                   direction = 0.669131 -0.743145
                       width = 2
                    strength = 0.00871105

}
vec_element_1 = {
prrepl_trace_point: location = 267.775 134.627
                   direction = 0.669131 -0.743145
                       width = 2
                    strength = 0.00918946

}
vec_element_2 = {
prrepl_trace_point: location = 266.591 136.31
                   direction = 0.788011 -0.615661
                       width = 2
                    strength = 0.00886525

}
vec_element_3 = {
prrepl_trace_point: location = 264.829 137.374
                   direction = 0.669131 -0.743145
                       width = 2
                    strength = 0.00916419

}
vec_element_4 = {
prrepl_trace_point: location = 263.677 139.027
                   direction = 0.669131 -0.743145
                       width = 2
                    strength = 0.00931865

}
vec_element_5 = {
prrepl_trace_point: location = 262.152 140.346
                   direction = 0.669131 -0.743145
                       width = 2
                    strength = 0.00908912

}
vec_element_6 = {
prrepl_trace_point: location = 261 142
                   direction = -0.66881 0.743433
                       width = 2
                    strength = 0.00908912

}
vec_element_7 = {
prrepl_trace_point: location = 259.848 143.654
                   direction = -0.669131 0.743145
                       width = 2
                    strength = 0.00908912

}
vec_element_8 = {
prrepl_trace_point: location = 258.323 144.973
                   direction = -0.669131 0.743145
                       width = 2
                    strength = 0.00823652

}

}

trace_points = {
vec_num = 15
vec_element_0 = {
prrepl_trace_point: location = 185.548 70.6609
                   direction = -0.906308 -0.422618
                       width = 2
                    strength = 0.0079786

}
vec_element_1 = {
prrepl_trace_point: location = 187.466 71.2795
                   direction = -0.906308 -0.422618
                       width = 2
                    strength = 0.00801642

}
vec_element_2 = {
prrepl_trace_point: location = 189.173 72.3513
                   direction = -0.906308 -0.422618
                       width = 2
                    strength = 0.00781664

}
vec_element_3 = {
prrepl_trace_point: location = 190.809 73.3734
                   direction = -0.707107 -0.707107
                       width = 2
                    strength = 0.00741574

}
vec_element_4 = {
prrepl_trace_point: location = 192.4 74.6108
                   direction = -0.707107 -0.707107
                       width = 2
                    strength = 0.00747084

}
vec_element_5 = {
prrepl_trace_point: location = 193.991 75.8482
                   direction = -0.707107 -0.707107
                       width = 2
                    strength = 0.00725408

}
vec_element_6 = {
prrepl_trace_point: location = 195.229 77.4392
                   direction = -0.707107 -0.707107
                       width = 2
                    strength = 0.00709019

}
vec_element_7 = {
prrepl_trace_point: location = 196.848 78.71
                   direction = -0.573576 -0.819152
                       width = 2
                    strength = 0.00785235

}
vec_element_8 = {
prrepl_trace_point: location = 197.818 80.5251
                   direction = -0.707107 -0.707107
                       width = 2
                    strength = 0.00868256

}
vec_element_9 = {
prrepl_trace_point: location = 199.055 82.1161
                   direction = -0.707107 -0.707107
                       width = 2
                    strength = 0.00871883

}
vec_element_10 = {
prrepl_trace_point: location = 201 83
                   direction = 0.710523 0.703674
                       width = 2
                    strength = 0.00846261

}
vec_element_11 = {
prrepl_trace_point: location = 201.884 84.9445
                   direction = 0.707107 0.707107
                       width = 2
                    strength = 0.00871883

}
vec_element_12 = {
prrepl_trace_point: location = 203.828 85.8284
                   direction = 0.707107 0.707107
                       width = 2
                    strength = 0.00941976

}
vec_element_13 = {
prrepl_trace_point: location = 205.066 87.4194
                   direction = 0.707107 0.707107
                       width = 2
                    strength = 0.00892313

}
vec_element_14 = {
prrepl_trace_point: location = 206.39 88.8809
                   direction = 0.573576 0.819152
                       width = 2
                    strength = 0.00779716

}

}

trace_points = {
vec_num = 5
vec_element_0 = {
prrepl_trace_point: location = 207.973 92.6187
                   direction = 0.422618 0.906308
                       width = 2
                    strength = 0.00881333

}
vec_element_1 = {
prrepl_trace_point: location = 208.264 94.6562
                   direction = 0.258819 0.965926
                       width = 3
                    strength = 0.00837345

}
vec_element_2 = {
prrepl_trace_point: location = 209.023 96.5233
                   direction = 0.258819 0.965926
                       width = 3
                    strength = 0.00811403

}
vec_element_3 = {
prrepl_trace_point: location = 209.299 98.5199
                   direction = 0.258819 0.965926
                       width = 3
                    strength = 0.00773781

}
vec_element_4 = {
prrepl_trace_point: location = 209.575 100.516
                   direction = 0.258819 0.965926
                       width = 3
                    strength = 0.00709812

}

}

trace_points = {
vec_num = 10
vec_element_0 = {
prrepl_trace_point: location = 215.702 219.064
                   direction = -0.882948 -0.469472
                       width = 2
                    strength = 0.0075729

}
vec_element_1 = {
prrepl_trace_point: location = 217.35 220.224
                   direction = -0.882948 -0.469472
                       width = 2
                    strength = 0.00832593

}
vec_element_2 = {
prrepl_trace_point: location = 219.27 220.966
                   direction = -0.788011 -0.615661
                       width = 3
                    strength = 0.00839272

}
vec_element_3 = {
prrepl_trace_point: location = 221 222
                   direction = 0.789723 0.613463
                       width = 3
                    strength = 0.00839272

}
vec_element_4 = {
prrepl_trace_point: location = 222.73 223.034
                   direction = 0.788011 0.615661
                       width = 3
                    strength = 0.00839272

}
vec_element_5 = {
prrepl_trace_point: location = 224.46 224.069
                   direction = 0.788011 0.615661
                       width = 3
                    strength = 0.00894958

}
vec_element_6 = {
prrepl_trace_point: location = 225.882 225.497
                   direction = 0.788011 0.615661
                       width = 3
                    strength = 0.00838331

}
vec_element_7 = {
prrepl_trace_point: location = 227.802 226.239
                   direction = 0.882948 0.469472
                       width = 3
                    strength = 0.00778487

}
vec_element_8 = {
prrepl_trace_point: location = 229.665 226.738
                   direction = 0.990268 0.139173
                       width = 2
                    strength = 0.00803698

}
vec_element_9 = {
prrepl_trace_point: location = 231.699 226.421
                   direction = 0.999391 -0.0348995
                       width = 2
                    strength = 0.00884252

}

}

trace_points = {
vec_num = 22
vec_element_0 = {
prrepl_trace_point: location = 480.738 414.148
                   direction = 0.529919 -0.848048
                       width = 2
                    strength = 0.00690051

}
vec_element_1 = {
prrepl_trace_point: location = 479.89 415.977
                   direction = 0.529919 -0.848048
                       width = 2
                    strength = 0.00603242

}
vec_element_2 = {
prrepl_trace_point: location = 479.062 417.767
                   direction = 0.374607 -0.927184
                       width = 2
                    strength = 0.00589976

}
vec_element_3 = {
prrepl_trace_point: location = 478.081 419.527
                   direction = 0.374607 -0.927184
                       width = 2
                    strength = 0.0061308

}
vec_element_4 = {
prrepl_trace_point: location = 477.968 421.779
                   direction = 0.529919 -0.848048
                       width = 2
                    strength = 0.00684252

}
vec_element_5 = {
prrepl_trace_point: location = 476.696 423.343
                   direction = 0.529919 -0.848048
                       width = 2
                    strength = 0.00784945

}
vec_element_6 = {
prrepl_trace_point: location = 475.848 425.171
                   direction = 0.529919 -0.848048
                       width = 2
                    strength = 0.00799585

}
vec_element_7 = {
prrepl_trace_point: location = 475 427
                   direction = -0.532382 0.846504
                       width = 2
                    strength = 0.00799585

}
vec_element_8 = {
prrepl_trace_point: location = 474.152 428.829
                   direction = -0.529919 0.848048
                       width = 2
                    strength = 0.00799585

}
vec_element_9 = {
prrepl_trace_point: location = 473.615 430.815
                   direction = -0.374607 0.927184
                       width = 2
                    strength = 0.00669348

}
vec_element_10 = {
prrepl_trace_point: location = 472.634 432.576
                   direction = -0.374607 0.927184
                       width = 2
                    strength = 0.00565219

}
vec_element_11 = {
prrepl_trace_point: location = 472.117 434.524
                   direction = -0.374607 0.927184
                       width = 2
                    strength = 0.00555098

}
vec_element_12 = {
prrepl_trace_point: location = 470.825 436.127
                   direction = -0.529919 0.848048
                       width = 2
                    strength = 0.00498395

}
vec_element_13 = {
prrepl_trace_point: location = 469.553 437.69
                   direction = -0.529919 0.848048
                       width = 2
                    strength = 0.00537092

}
vec_element_14 = {
prrepl_trace_point: location = 467.553 441.172
                   direction = -0.529919 0.848048
                       width = 2
                    strength = 0.00535642

}
vec_element_15 = {
prrepl_trace_point: location = 467.016 443.159
                   direction = -0.374607 0.927184
                       width = 2
                    strength = 0.00515776

}
vec_element_16 = {
prrepl_trace_point: location = 466.035 444.92
                   direction = -0.374607 0.927184
                       width = 2
                    strength = 0.0058968

}
vec_element_17 = {
prrepl_trace_point: location = 465.054 446.681
                   direction = -0.374607 0.927184
                       width = 2
                    strength = 0.0057111

}
vec_element_18 = {
prrepl_trace_point: location = 464.536 448.629
                   direction = -0.374607 0.927184
                       width = 2
                    strength = 0.00613674

}
vec_element_19 = {
prrepl_trace_point: location = 464.352 450.679
                   direction = -0.207912 0.978148
                       width = 2
                    strength = 0.00627243

}
vec_element_20 = {
prrepl_trace_point: location = 464.038 452.625
                   direction = -0.0348995 0.999391
                       width = 2
                    strength = 0.00608248

}
vec_element_21 = {
prrepl_trace_point: location = 464.218 454.633
                   direction = -0.0348995 0.999391
                       width = 2
                    strength = 0.00599782

}

}

trace_points = {
vec_num = 13
vec_element_0 = {
prrepl_trace_point: location = 332.962 45.9297
                   direction = 0.207912 -0.978148
                       width = 3
                    strength = 0.00554531

}
vec_element_1 = {
prrepl_trace_point: location = 332.297 47.8773
                   direction = 0.0348995 -0.999391
                       width = 3
                    strength = 0.00534274

}
vec_element_2 = {
prrepl_trace_point: location = 332.477 49.8848
                   direction = 0.0348995 -0.999391
                       width = 3
                    strength = 0.00532577

}
vec_element_3 = {
prrepl_trace_point: location = 332.157 51.8748
                   direction = 0.0348995 -0.999391
                       width = 3
                    strength = 0.00567731

}
vec_element_4 = {
prrepl_trace_point: location = 332.337 53.8823
                   direction = 0.0348995 -0.999391
                       width = 3
                    strength = 0.00612374

}
vec_element_5 = {
prrepl_trace_point: location = 332.517 55.8898
                   direction = 0.0348995 -0.999391
                       width = 3
                    strength = 0.00642963

}
vec_element_6 = {
prrepl_trace_point: location = 332.197 57.8799
                   direction = 0.0348995 -0.999391
                       width = 3
                    strength = 0.00621618

}
vec_element_7 = {
prrepl_trace_point: location = 331.878 59.8699
                   direction = 0.0348995 -0.999391
                       width = 3
                    strength = 0.00591629

}
vec_element_8 = {
prrepl_trace_point: location = 332.058 61.8775
                   direction = 0.0348995 -0.999391
                       width = 3
                    strength = 0.00599471

}
vec_element_9 = {
prrepl_trace_point: location = 331.738 63.8675
                   direction = 0.0348995 -0.999391
                       width = 3
                    strength = 0.00645334

}
vec_element_10 = {
prrepl_trace_point: location = 331.421 65.9011
                   direction = -0.139173 -0.990268
                       width = 3
                    strength = 0.00723173

}
vec_element_11 = {
prrepl_trace_point: location = 331.452 67.9164
                   direction = -0.139173 -0.990268
                       width = 3
                    strength = 0.00778509

}
vec_element_12 = {
prrepl_trace_point: location = 331.978 69.8622
                   direction = -0.139173 -0.990268
                       width = 3
                    strength = 0.00811328

}

}

trace_points = {
vec_num = 5
vec_element_0 = {
prrepl_trace_point: location = 410.834 281.456
                   direction = 0.994522 -0.104528
                       width = 2
                    strength = 0.00516738

}
vec_element_1 = {
prrepl_trace_point: location = 408.818 281.417
                   direction = 0.994522 -0.104528
                       width = 2
                    strength = 0.00524157

}
vec_element_2 = {
prrepl_trace_point: location = 406.812 281.875
                   direction = 0.997564 0.0697565
                       width = 2
                    strength = 0.00503584

}
vec_element_3 = {
prrepl_trace_point: location = 404.799 281.985
                   direction = 0.997564 0.0697565
                       width = 2
                    strength = 0.00444415

}
vec_element_4 = {
prrepl_trace_point: location = 402.83 282.094
                   direction = 0.994522 -0.104528
                       width = 2
                    strength = 0.00386963

}

}

trace_points = {
vec_num = 8
vec_element_0 = {
prrepl_trace_point: location = 190.494 303.744
                   direction = -0.104528 -0.994522
                       width = 2
                    strength = 0.00640902

}
vec_element_1 = {
prrepl_trace_point: location = 190.454 305.759
                   direction = -0.104528 -0.994522
                       width = 2
                    strength = 0.00661448

}
vec_element_2 = {
prrepl_trace_point: location = 190.415 307.774
                   direction = -0.104528 -0.994522
                       width = 2
                    strength = 0.00616898

}
vec_element_3 = {
prrepl_trace_point: location = 190.872 309.737
                   direction = -0.104528 -0.994522
                       width = 2
                    strength = 0.00589699

}
vec_element_4 = {
prrepl_trace_point: location = 190.833 311.752
                   direction = -0.104528 -0.994522
                       width = 2
                    strength = 0.00619102

}
vec_element_5 = {
prrepl_trace_point: location = 191.291 313.715
                   direction = -0.104528 -0.994522
                       width = 2
                    strength = 0.00641403

}
vec_element_6 = {
prrepl_trace_point: location = 191.259 315.773
                   direction = -0.275637 -0.961262
                       width = 2
                    strength = 0.00647676

}
vec_element_7 = {
prrepl_trace_point: location = 191.57 317.764
                   direction = -0.275637 -0.961262
                       width = 2
                    strength = 0.00636029

}

}

trace_points = {
vec_num = 5
vec_element_0 = {
prrepl_trace_point: location = 192.331 321.676
                   direction = -0.104528 -0.994522
                       width = 2
                    strength = 0.00686804

}
vec_element_1 = {
prrepl_trace_point: location = 192.788 323.639
                   direction = -0.104528 -0.994522
                       width = 2
                    strength = 0.00678492

}
vec_element_2 = {
prrepl_trace_point: location = 192.748 325.61
                   direction = 0.0697565 -0.997564
                       width = 2
                    strength = 0.00565494

}
vec_element_3 = {
prrepl_trace_point: location = 192.851 327.666
                   direction = 0.241922 -0.970296
                       width = 3
                    strength = 0.004469

}
vec_element_4 = {
prrepl_trace_point: location = 192.596 329.708
                   direction = 0.406737 -0.913545
                       width = 3
                    strength = 0.00406766

}

}

trace_points = {
vec_num = 15
vec_element_0 = {
prrepl_trace_point: location = 190.393 332.974
                   direction = 0.694658 -0.71934
                       width = 2
                    strength = 0.00561902

}
vec_element_1 = {
prrepl_trace_point: location = 188.824 334.239
                   direction = 0.694658 -0.71934
                       width = 2
                    strength = 0.00600569

}
vec_element_2 = {
prrepl_trace_point: location = 187.227 335.538
                   direction = 0.559193 -0.829038
                       width = 3
                    strength = 0.00531018

}
vec_element_3 = {
prrepl_trace_point: location = 185.866 337.136
                   direction = 0.241922 -0.970296
                       width = 3
                    strength = 0.00625703

}
vec_element_4 = {
prrepl_trace_point: location = 185.14 339.016
                   direction = 0.241922 -0.970296
                       width = 2
                    strength = 0.00762717

}
vec_element_5 = {
prrepl_trace_point: location = 184.898 341.017
                   direction = 0.241922 -0.970296
                       width = 2
                    strength = 0.00844531

}
vec_element_6 = {
prrepl_trace_point: location = 184.643 343.059
                   direction = 0.406737 -0.913545
                       width = 2
                    strength = 0.00919754

}
vec_element_7 = {
prrepl_trace_point: location = 183.601 344.784
                   direction = 0.406737 -0.913545
                       width = 2
                    strength = 0.00947441

}
vec_element_8 = {
prrepl_trace_point: location = 183.409 347.031
                   direction = 0.559193 -0.829038
                       width = 2
                    strength = 0.00906433

}
vec_element_9 = {
prrepl_trace_point: location = 182.063 348.587
                   direction = 0.406737 -0.913545
                       width = 2
                    strength = 0.00991264

}
vec_element_10 = {
prrepl_trace_point: location = 181.021 350.313
                   direction = 0.406737 -0.913545
                       width = 2
                    strength = 0.01014

}
vec_element_11 = {
prrepl_trace_point: location = 180 352
                   direction = -0.563685 0.82599
                       width = 2
                    strength = 0.00788447

}
vec_element_12 = {
prrepl_trace_point: location = 179.808 354.246
                   direction = -0.406737 0.913545
                       width = 2
                    strength = 0.01014

}
vec_element_13 = {
prrepl_trace_point: location = 178.766 355.972
                   direction = -0.406737 0.913545
                       width = 2
                    strength = 0.00989568

}
vec_element_14 = {
prrepl_trace_point: location = 178.181 357.901
                   direction = -0.406737 0.913545
                       width = 2
                    strength = 0.00933687

}

}

trace_points = {
vec_num = 40
vec_element_0 = {
prrepl_trace_point: location = 176.703 362.254
                   direction = 0.241922 -0.970296
                       width = 2
                    strength = 0.0083579

}
vec_element_1 = {
prrepl_trace_point: location = 176.462 364.255
                   direction = 0.241922 -0.970296
                       width = 2
                    strength = 0.00783398

}
vec_element_2 = {
prrepl_trace_point: location = 176.22 366.256
                   direction = 0.241922 -0.970296
                       width = 2
                    strength = 0.00740378

}
vec_element_3 = {
prrepl_trace_point: location = 175.487 368.179
                   direction = 0.0697565 -0.997564
                       width = 2
                    strength = 0.00720894

}
vec_element_4 = {
prrepl_trace_point: location = 175.105 370.114
                   direction = 0.241922 -0.970296
                       width = 2
                    strength = 0.00710882

}
vec_element_5 = {
prrepl_trace_point: location = 175.306 372.359
                   direction = 0.406737 -0.913545
                       width = 2
                    strength = 0.0070447

}
vec_element_6 = {
prrepl_trace_point: location = 174.721 374.288
                   direction = 0.406737 -0.913545
                       width = 2
                    strength = 0.00742049

}
vec_element_7 = {
prrepl_trace_point: location = 173.679 376.014
                   direction = 0.406737 -0.913545
                       width = 2
                    strength = 0.00774327

}
vec_element_8 = {
prrepl_trace_point: location = 172.637 377.739
                   direction = 0.406737 -0.913545
                       width = 2
                    strength = 0.00705049

}
vec_element_9 = {
prrepl_trace_point: location = 172.052 379.668
                   direction = 0.406737 -0.913545
                       width = 2
                    strength = 0.00657352

}
vec_element_10 = {
prrepl_trace_point: location = 171.481 381.555
                   direction = 0.241922 -0.970296
                       width = 3
                    strength = 0.00488036

}
vec_element_11 = {
prrepl_trace_point: location = 170.252 383.574
                   direction = -0.104528 -0.994522
                       width = 3
                    strength = 0.00505734

}
vec_element_12 = {
prrepl_trace_point: location = 170.22 385.632
                   direction = -0.275637 -0.961262
                       width = 3
                    strength = 0.00570519

}
vec_element_13 = {
prrepl_trace_point: location = 170.531 387.624
                   direction = -0.275637 -0.961262
                       width = 3
                    strength = 0.00600058

}
vec_element_14 = {
prrepl_trace_point: location = 171.323 389.477
                   direction = -0.275637 -0.961262
                       width = 3
                    strength = 0.00607758

}
vec_element_15 = {
prrepl_trace_point: location = 172.115 391.331
                   direction = -0.275637 -0.961262
                       width = 3
                    strength = 0.00617926

}
vec_element_16 = {
prrepl_trace_point: location = 172.906 393.185
                   direction = -0.275637 -0.961262
                       width = 3
                    strength = 0.00640273

}
vec_element_17 = {
prrepl_trace_point: location = 173.706 395.081
                   direction = -0.104528 -0.994522
                       width = 2
                    strength = 0.00641533

}
vec_element_18 = {
prrepl_trace_point: location = 174.164 397.044
                   direction = -0.104528 -0.994522
                       width = 2
                    strength = 0.00691818

}
vec_element_19 = {
prrepl_trace_point: location = 174.124 399.059
                   direction = -0.104528 -0.994522
                       width = 2
                    strength = 0.00748052

}
vec_element_20 = {
prrepl_trace_point: location = 174.582 401.022
                   direction = -0.104528 -0.994522
                       width = 2
                    strength = 0.00777356

}
vec_element_21 = {
prrepl_trace_point: location = 174.542 403.037
                   direction = -0.104528 -0.994522
                       width = 2
                    strength = 0.00777094

}
vec_element_22 = {
prrepl_trace_point: location = 175 405
                   direction = 0.0992244 0.995065
                       width = 2
                    strength = 0.00777094

}
vec_element_23 = {
prrepl_trace_point: location = 175.458 406.963
                   direction = 0.104528 0.994522
                       width = 2
                    strength = 0.00777094

}
vec_element_24 = {
prrepl_trace_point: location = 175.915 408.926
                   direction = 0.104528 0.994522
                       width = 2
                    strength = 0.00750419

}
vec_element_25 = {
prrepl_trace_point: location = 175.876 410.941
                   direction = 0.104528 0.994522
                       width = 2
                    strength = 0.00691579

}
vec_element_26 = {
prrepl_trace_point: location = 176.676 412.837
                   direction = 0.275637 0.961262
                       width = 2
                    strength = 0.00654363

}
vec_element_27 = {
prrepl_trace_point: location = 177.467 414.691
                   direction = 0.275637 0.961262
                       width = 2
                    strength = 0.00636533

}
vec_element_28 = {
prrepl_trace_point: location = 177.778 416.682
                   direction = 0.275637 0.961262
                       width = 2
                    strength = 0.00598532

}
vec_element_29 = {
prrepl_trace_point: location = 178.089 418.674
                   direction = 0.275637 0.961262
                       width = 2
                    strength = 0.00582285

}
vec_element_30 = {
prrepl_trace_point: location = 178.881 420.527
                   direction = 0.275637 0.961262
                       width = 3
                    strength = 0.00582798

}
vec_element_31 = {
prrepl_trace_point: location = 179.192 422.519
                   direction = 0.275637 0.961262
                       width = 3
                    strength = 0.00622315

}
vec_element_32 = {
prrepl_trace_point: location = 180.309 424.248
                   direction = 0.438371 0.898794
                       width = 2
                    strength = 0.00641202

}
vec_element_33 = {
prrepl_trace_point: location = 180.961 426.155
                   direction = 0.438371 0.898794
                       width = 2
                    strength = 0.00646314

}
vec_element_34 = {
prrepl_trace_point: location = 182.062 427.843
                   direction = 0.438371 0.898794
                       width = 3
                    strength = 0.00613666

}
vec_element_35 = {
prrepl_trace_point: location = 182.389 429.875
                   direction = 0.275637 0.961262
                       width = 3
                    strength = 0.00656908

}
vec_element_36 = {
prrepl_trace_point: location = 182.7 431.866
                   direction = 0.275637 0.961262
                       width = 3
                    strength = 0.00715964

}
vec_element_37 = {
prrepl_trace_point: location = 183.972 433.582
                   direction = 0.275637 0.961262
                       width = 2
                    strength = 0.00747405

}
vec_element_38 = {
prrepl_trace_point: location = 184.283 435.574
                   direction = 0.275637 0.961262
                       width = 2
                    strength = 0.00755101

}
vec_element_39 = {
prrepl_trace_point: location = 184.594 437.565
                   direction = 0.275637 0.961262
                       width = 3
                    strength = 0.00722428

}

}

trace_points = {
vec_num = 7
vec_element_0 = {
prrepl_trace_point: location = 408.637 175.806
                   direction = -0.857167 -0.515038
                       width = 2
                    strength = 0.00922122

}
vec_element_1 = {
prrepl_trace_point: location = 410.262 177.069
                   direction = -0.93358 -0.358368
                       width = 2
                    strength = 0.0101424

}
vec_element_2 = {
prrepl_trace_point: location = 412 178
                   direction = 0.860521 0.509414
                       width = 3
                    strength = 0.00775475

}
vec_element_3 = {
prrepl_trace_point: location = 414.253 178.074
                   direction = 0.93358 0.358368
                       width = 2
                    strength = 0.0101424

}
vec_element_4 = {
prrepl_trace_point: location = 416.031 179.024
                   direction = 0.93358 0.358368
                       width = 2
                    strength = 0.0103014

}
vec_element_5 = {
prrepl_trace_point: location = 418.084 179.172
                   direction = 0.981627 0.190809
                       width = 2
                    strength = 0.010052

}
vec_element_6 = {
prrepl_trace_point: location = 420.131 178.962
                   direction = 0.999848 0.0174524
                       width = 2
                    strength = 0.0112573

}

}

trace_points = {
vec_num = 7
vec_element_0 = {
prrepl_trace_point: location = 324.926 225.085
                   direction = 0.994522 -0.104528
                       width = 2
                    strength = 0.0085458

}
vec_element_1 = {
prrepl_trace_point: location = 322.911 225.045
                   direction = 0.994522 -0.104528
                       width = 2
                    strength = 0.010064

}
vec_element_2 = {
prrepl_trace_point: location = 321 226
                   direction = -0.995058 0.0993
                       width = 1
                    strength = 0.00772274

}
vec_element_3 = {
prrepl_trace_point: location = 318.985 225.96
                   direction = -0.994522 0.104528
                       width = 2
                    strength = 0.010064

}
vec_element_4 = {
prrepl_trace_point: location = 316.97 225.921
                   direction = -0.994522 0.104528
                       width = 2
                    strength = 0.0105631

}
vec_element_5 = {
prrepl_trace_point: location = 315.007 226.379
                   direction = -0.994522 0.104528
                       width = 2
                    strength = 0.0102868

}
vec_element_6 = {
prrepl_trace_point: location = 312.992 226.339
                   direction = -0.994522 0.104528
                       width = 2
                    strength = 0.00886878

}

}

trace_points = {
vec_num = 8
vec_element_0 = {
prrepl_trace_point: location = 50.4288 423.305
                   direction = -0.961262 -0.275637
                       width = 3
                    strength = 0.00619921

}
vec_element_1 = {
prrepl_trace_point: location = 52.4203 423.616
                   direction = -0.961262 -0.275637
                       width = 3
                    strength = 0.00588189

}
vec_element_2 = {
prrepl_trace_point: location = 54.2739 424.408
                   direction = -0.961262 -0.275637
                       width = 3
                    strength = 0.00588592

}
vec_element_3 = {
prrepl_trace_point: location = 56.2653 424.719
                   direction = -0.961262 -0.275637
                       width = 3
                    strength = 0.00613347

}
vec_element_4 = {
prrepl_trace_point: location = 58.1617 425.519
                   direction = -0.994522 -0.104528
                       width = 3
                    strength = 0.00681053

}
vec_element_5 = {
prrepl_trace_point: location = 60.1769 425.479
                   direction = -0.994522 -0.104528
                       width = 2
                    strength = 0.00700955

}
vec_element_6 = {
prrepl_trace_point: location = 62.2348 425.448
                   direction = -0.961262 -0.275637
                       width = 2
                    strength = 0.00736388

}
vec_element_7 = {
prrepl_trace_point: location = 64.0884 426.24
                   direction = -0.961262 -0.275637
                       width = 2
                    strength = 0.00745138

}

}

trace_points = {
vec_num = 5
vec_element_0 = {
prrepl_trace_point: location = 211.744 223.626
                   direction = 0.97437 -0.224951
                       width = 2
                    strength = 0.00667185

}
vec_element_1 = {
prrepl_trace_point: location = 209.851 224.32
                   direction = 0.97437 -0.224951
                       width = 2
                    strength = 0.00763968

}
vec_element_2 = {
prrepl_trace_point: location = 208 225
                   direction = -0.923227 0.384255
                       width = 2
                    strength = 0.00755074

}
vec_element_3 = {
prrepl_trace_point: location = 206.149 225.68
                   direction = -0.97437 0.224951
                       width = 2
                    strength = 0.00763968

}
vec_element_4 = {
prrepl_trace_point: location = 204.256 226.374
                   direction = -0.97437 0.224951
                       width = 2
                    strength = 0.00701365

}

}

trace_points = {
vec_num = 11
vec_element_0 = {
prrepl_trace_point: location = 219.518 254.439
                   direction = -0.121869 -0.992546
                       width = 2
                    strength = 0.00991029

}
vec_element_1 = {
prrepl_trace_point: location = 220.011 256.437
                   direction = 0.052336 -0.99863
                       width = 2
                    strength = 0.00923058

}
vec_element_2 = {
prrepl_trace_point: location = 220.137 258.532
                   direction = 0.390731 -0.920505
                       width = 2
                    strength = 0.00915479

}
vec_element_3 = {
prrepl_trace_point: location = 219.125 260.276
                   direction = 0.390731 -0.920505
                       width = 2
                    strength = 0.00914495

}
vec_element_4 = {
prrepl_trace_point: location = 218.1 262.06
                   direction = 0.224951 -0.97437
                       width = 2
                    strength = 0.00753145

}
vec_element_5 = {
prrepl_trace_point: location = 216.906 264.101
                   direction = -0.121869 -0.992546
                       width = 3
                    strength = 0.0062367

}
vec_element_6 = {
prrepl_trace_point: location = 216.481 266.426
                   direction = -0.45399 -0.891007
                       width = 2
                    strength = 0.00763991

}
vec_element_7 = {
prrepl_trace_point: location = 217.189 268.359
                   direction = -0.601815 -0.798636
                       width = 2
                    strength = 0.00854207

}
vec_element_8 = {
prrepl_trace_point: location = 218.193 270.106
                   direction = -0.601815 -0.798636
                       width = 2
                    strength = 0.0089308

}
vec_element_9 = {
prrepl_trace_point: location = 219.597 271.553
                   direction = -0.601815 -0.798636
                       width = 2
                    strength = 0.00751169

}
vec_element_10 = {
prrepl_trace_point: location = 221 273
                   direction = 0.605396 0.795924
                       width = 2
                    strength = 0.00751169

}

}

trace_points = {
vec_num = 13
vec_element_0 = {
prrepl_trace_point: location = 543.767 256.936
                   direction = 0.961262 -0.275637
                       width = 3
                    strength = 0.00892411

}
vec_element_1 = {
prrepl_trace_point: location = 541.776 257.246
                   direction = 0.961262 -0.275637
                       width = 3
                    strength = 0.0101071

}
vec_element_2 = {
prrepl_trace_point: location = 540 258
                   direction = -0.812132 0.583474
                       width = 2
                    strength = 0.00744012

}
vec_element_3 = {
prrepl_trace_point: location = 538.224 258.754
                   direction = -0.961262 0.275637
                       width = 3
                    strength = 0.0101071

}
vec_element_4 = {
prrepl_trace_point: location = 536.371 259.545
                   direction = -0.961262 0.275637
                       width = 3
                    strength = 0.00999586

}
vec_element_5 = {
prrepl_trace_point: location = 534.642 260.662
                   direction = -0.898794 0.438371
                       width = 3
                    strength = 0.00890025

}
vec_element_6 = {
prrepl_trace_point: location = 532.954 261.764
                   direction = -0.898794 0.438371
                       width = 3
                    strength = 0.00708675

}
vec_element_7 = {
prrepl_trace_point: location = 530.703 261.641
                   direction = -0.961262 0.275637
                       width = 4
                    strength = 0.00633054

}
vec_element_8 = {
prrepl_trace_point: location = 528.987 262.913
                   direction = -0.961262 0.275637
                       width = 4
                    strength = 0.00637035

}
vec_element_9 = {
prrepl_trace_point: location = 526.929 262.882
                   direction = -0.994522 0.104528
                       width = 4
                    strength = 0.00654478

}
vec_element_10 = {
prrepl_trace_point: location = 524.966 263.339
                   direction = -0.994522 0.104528
                       width = 3
                    strength = 0.00662403

}
vec_element_11 = {
prrepl_trace_point: location = 523.003 263.797
                   direction = -0.994522 0.104528
                       width = 2
                    strength = 0.00715675

}
vec_element_12 = {
prrepl_trace_point: location = 520.988 263.758
                   direction = -0.994522 0.104528
                       width = 2
                    strength = 0.00811149

}

}

trace_points = {
vec_num = 13
vec_element_0 = {
prrepl_trace_point: location = 226.927 119.174
                   direction = 0.999848 -0.0174524
                       width = 2
                    strength = 0.0079774

}
vec_element_1 = {
prrepl_trace_point: location = 224.932 119.459
                   direction = 0.999848 -0.0174524
                       width = 2
                    strength = 0.0084228

}
vec_element_2 = {
prrepl_trace_point: location = 222.885 119.249
                   direction = 0.981627 -0.190809
                       width = 2
                    strength = 0.00859227

}
vec_element_3 = {
prrepl_trace_point: location = 220.874 119.385
                   direction = 0.981627 -0.190809
                       width = 2
                    strength = 0.0086002

}
vec_element_4 = {
prrepl_trace_point: location = 219 120
                   direction = -0.930833 0.365445
                       width = 2
                    strength = 0.00738679

}
vec_element_5 = {
prrepl_trace_point: location = 217.126 120.615
                   direction = -0.981627 0.190809
                       width = 2
                    strength = 0.0086002

}
vec_element_6 = {
prrepl_trace_point: location = 215.211 121.242
                   direction = -0.981627 0.190809
                       width = 2
                    strength = 0.00864807

}
vec_element_7 = {
prrepl_trace_point: location = 213.2 121.378
                   direction = -0.981627 0.190809
                       width = 2
                    strength = 0.00931243

}
vec_element_8 = {
prrepl_trace_point: location = 211.284 122.005
                   direction = -0.981627 0.190809
                       width = 2
                    strength = 0.0110139

}
vec_element_9 = {
prrepl_trace_point: location = 209.369 122.632
                   direction = -0.981627 0.190809
                       width = 2
                    strength = 0.0120629

}
vec_element_10 = {
prrepl_trace_point: location = 207.358 122.769
                   direction = -0.981627 0.190809
                       width = 2
                    strength = 0.012534

}
vec_element_11 = {
prrepl_trace_point: location = 205.347 122.905
                   direction = -0.981627 0.190809
                       width = 2
                    strength = 0.0123997

}
vec_element_12 = {
prrepl_trace_point: location = 203.431 123.532
                   direction = -0.981627 0.190809
                       width = 2
                    strength = 0.0109517

}

}

trace_points = {
vec_num = 20
vec_element_0 = {
prrepl_trace_point: location = 503.682 202.545
                   direction = 0.5 -0.866025
                       width = 3
                    strength = 0.00746934

}
vec_element_1 = {
prrepl_trace_point: location = 502.899 204.403
                   direction = 0.5 -0.866025
                       width = 4
                    strength = 0.00739149

}
vec_element_2 = {
prrepl_trace_point: location = 501.653 206.091
                   direction = 0.173648 -0.984808
                       width = 4
                    strength = 0.00642194

}
vec_element_3 = {
prrepl_trace_point: location = 501.055 208.061
                   direction = -1.83697e-016 -1
                       width = 3
                    strength = 0.00563681

}
vec_element_4 = {
prrepl_trace_point: location = 501.302 210.017
                   direction = -0.173648 -0.984808
                       width = 2
                    strength = 0.00556328

}
vec_element_5 = {
prrepl_trace_point: location = 501.403 212.03
                   direction = -0.173648 -0.984808
                       width = 3
                    strength = 0.00540945

}
vec_element_6 = {
prrepl_trace_point: location = 502 214
                   direction = -1.83697e-016 -1
                       width = 3
                    strength = 0.00575679

}
vec_element_7 = {
prrepl_trace_point: location = 501.75 216
                   direction = -1.83697e-016 -1
                       width = 3
                    strength = 0.00638183

}
vec_element_8 = {
prrepl_trace_point: location = 502 218
                   direction = -1.83697e-016 -1
                       width = 3
                    strength = 0.00701781

}
vec_element_9 = {
prrepl_trace_point: location = 501.75 220
                   direction = -1.83697e-016 -1
                       width = 3
                    strength = 0.0074676

}
vec_element_10 = {
prrepl_trace_point: location = 502 222
                   direction = -0.00377366 0.999993
                       width = 3
                    strength = 0.00736794

}
vec_element_11 = {
prrepl_trace_point: location = 502.25 224
                   direction = 6.12323e-017 1
                       width = 3
                    strength = 0.00736794

}
vec_element_12 = {
prrepl_trace_point: location = 502 226
                   direction = 6.12323e-017 1
                       width = 3
                    strength = 0.00740674

}
vec_element_13 = {
prrepl_trace_point: location = 502.25 228
                   direction = 6.12323e-017 1
                       width = 3
                    strength = 0.0070547

}
vec_element_14 = {
prrepl_trace_point: location = 502 230
                   direction = 6.12323e-017 1
                       width = 3
                    strength = 0.00636997

}
vec_element_15 = {
prrepl_trace_point: location = 501.903 231.97
                   direction = -0.173648 0.984808
                       width = 2
                    strength = 0.00647249

}
vec_element_16 = {
prrepl_trace_point: location = 500.972 233.806
                   direction = -0.34202 0.939693
                       width = 2
                    strength = 0.00601267

}
vec_element_17 = {
prrepl_trace_point: location = 500.523 235.77
                   direction = -0.34202 0.939693
                       width = 2
                    strength = 0.00590614

}
vec_element_18 = {
prrepl_trace_point: location = 499.604 237.564
                   direction = -0.34202 0.939693
                       width = 3
                    strength = 0.00503251

}
vec_element_19 = {
prrepl_trace_point: location = 499.155 239.529
                   direction = -0.34202 0.939693
                       width = 2
                    strength = 0.0043227

}

}

trace_points = {
vec_num = 12
vec_element_0 = {
prrepl_trace_point: location = 231.016 167.366
                   direction = -0.819152 0.573576
                       width = 2
                    strength = 0.00752518

}
vec_element_1 = {
prrepl_trace_point: location = 229.522 168.718
                   direction = -0.819152 0.573576
                       width = 2
                    strength = 0.00657873

}
vec_element_2 = {
prrepl_trace_point: location = 228.251 170.337
                   direction = -0.707107 0.707107
                       width = 2
                    strength = 0.006452

}
vec_element_3 = {
prrepl_trace_point: location = 227.28 172.152
                   direction = -0.573576 0.819152
                       width = 2
                    strength = 0.00562618

}
vec_element_4 = {
prrepl_trace_point: location = 225.928 173.647
                   direction = -0.573576 0.819152
                       width = 2
                    strength = 0.00548889

}
vec_element_5 = {
prrepl_trace_point: location = 224.309 174.918
                   direction = -0.707107 0.707107
                       width = 2
                    strength = 0.00511331

}
vec_element_6 = {
prrepl_trace_point: location = 223.072 176.509
                   direction = -0.707107 0.707107
                       width = 2
                    strength = 0.00574416

}
vec_element_7 = {
prrepl_trace_point: location = 222.102 178.324
                   direction = -0.573576 0.819152
                       width = 2
                    strength = 0.00582317

}
vec_element_8 = {
prrepl_trace_point: location = 220.34 179.532
                   direction = -0.573576 0.819152
                       width = 2
                    strength = 0.00597828

}
vec_element_9 = {
prrepl_trace_point: location = 219.807 181.601
                   direction = -0.573576 0.819152
                       width = 2
                    strength = 0.00621627

}
vec_element_10 = {
prrepl_trace_point: location = 218.455 183.095
                   direction = -0.573576 0.819152
                       width = 2
                    strength = 0.00553703

}
vec_element_11 = {
prrepl_trace_point: location = 217.513 184.877
                   direction = -0.573576 0.819152
                       width = 2
                    strength = 0.0044597

}

}

trace_points = {
vec_num = 5
vec_element_0 = {
prrepl_trace_point: location = 49.3746 227.855
                   direction = 0.731354 -0.681998
                       width = 2
                    strength = 0.00763957

}
vec_element_1 = {
prrepl_trace_point: location = 48.048 229.429
                   direction = 0.838671 -0.544639
                       width = 2
                    strength = 0.00757714

}
vec_element_2 = {
prrepl_trace_point: location = 46.5068 230.728
                   direction = 0.838671 -0.544639
                       width = 2
                    strength = 0.0077995

}
vec_element_3 = {
prrepl_trace_point: location = 45 232
                   direction = -0.737214 0.675659
                       width = 2
                    strength = 0.0073166

}
vec_element_4 = {
prrepl_trace_point: location = 43.4932 233.272
                   direction = -0.838671 0.544639
                       width = 2
                    strength = 0.0077995

}

}

trace_points = {
vec_num = 19
vec_element_0 = {
prrepl_trace_point: location = 456.982 102.959
                   direction = 0.275637 -0.961262
                       width = 3
                    strength = 0.00444853

}
vec_element_1 = {
prrepl_trace_point: location = 455.709 104.675
                   direction = 0.275637 -0.961262
                       width = 3
                    strength = 0.00450059

}
vec_element_2 = {
prrepl_trace_point: location = 455.398 106.667
                   direction = 0.275637 -0.961262
                       width = 4
                    strength = 0.0047527

}
vec_element_3 = {
prrepl_trace_point: location = 454.622 108.48
                   direction = 0.438371 -0.898794
                       width = 4
                    strength = 0.00528442

}
vec_element_4 = {
prrepl_trace_point: location = 454.352 110.718
                   direction = 0.587785 -0.809017
                       width = 3
                    strength = 0.00585743

}
vec_element_5 = {
prrepl_trace_point: location = 453.379 112.483
                   direction = 0.587785 -0.809017
                       width = 3
                    strength = 0.00609808

}
vec_element_6 = {
prrepl_trace_point: location = 451.979 113.991
                   direction = 0.438371 -0.898794
                       width = 3
                    strength = 0.00594405

}
vec_element_7 = {
prrepl_trace_point: location = 450.877 115.679
                   direction = 0.438371 -0.898794
                       width = 3
                    strength = 0.00640461

}
vec_element_8 = {
prrepl_trace_point: location = 449.776 117.367
                   direction = 0.438371 -0.898794
                       width = 3
                    strength = 0.00686112

}
vec_element_9 = {
prrepl_trace_point: location = 448.674 119.055
                   direction = 0.438371 -0.898794
                       width = 3
                    strength = 0.00685917

}
vec_element_10 = {
prrepl_trace_point: location = 448 121
                   direction = -0.592022 0.805922
                       width = 3
                    strength = 0.00684035

}
vec_element_11 = {
prrepl_trace_point: location = 447.326 122.945
                   direction = -0.438371 0.898794
                       width = 3
                    strength = 0.00685917

}
vec_element_12 = {
prrepl_trace_point: location = 445.925 124.453
                   direction = -0.587785 0.809017
                       width = 3
                    strength = 0.00677705

}
vec_element_13 = {
prrepl_trace_point: location = 444.952 126.218
                   direction = -0.587785 0.809017
                       width = 3
                    strength = 0.0063194

}
vec_element_14 = {
prrepl_trace_point: location = 443.311 127.46
                   direction = -0.71934 0.694658
                       width = 3
                    strength = 0.00598548

}
vec_element_15 = {
prrepl_trace_point: location = 441.699 128.67
                   direction = -0.71934 0.694658
                       width = 4
                    strength = 0.00614105

}
vec_element_16 = {
prrepl_trace_point: location = 440.086 129.879
                   direction = -0.71934 0.694658
                       width = 4
                    strength = 0.00632157

}
vec_element_17 = {
prrepl_trace_point: location = 438.821 131.448
                   direction = -0.71934 0.694658
                       width = 4
                    strength = 0.00645446

}
vec_element_18 = {
prrepl_trace_point: location = 437.337 132.747
                   direction = -0.829038 0.559193
                       width = 3
                    strength = 0.00661895

}

}

trace_points = {
vec_num = 16
vec_element_0 = {
prrepl_trace_point: location = 199.521 267.531
                   direction = -0.374607 -0.927184
                       width = 2
                    strength = 0.00765362

}
vec_element_1 = {
prrepl_trace_point: location = 200.502 269.291
                   direction = -0.374607 -0.927184
                       width = 2
                    strength = 0.00757893

}
vec_element_2 = {
prrepl_trace_point: location = 201.483 271.052
                   direction = -0.374607 -0.927184
                       width = 2
                    strength = 0.00668728

}
vec_element_3 = {
prrepl_trace_point: location = 202 273
                   direction = 0.371512 0.928428
                       width = 2
                    strength = 0.00658033

}
vec_element_4 = {
prrepl_trace_point: location = 203.445 274.573
                   direction = 0.374607 0.927184
                       width = 2
                    strength = 0.00668728

}
vec_element_5 = {
prrepl_trace_point: location = 203.962 276.521
                   direction = 0.374607 0.927184
                       width = 2
                    strength = 0.00623811

}
vec_element_6 = {
prrepl_trace_point: location = 204.479 278.469
                   direction = 0.374607 0.927184
                       width = 2
                    strength = 0.00581698

}
vec_element_7 = {
prrepl_trace_point: location = 205.46 280.23
                   direction = 0.374607 0.927184
                       width = 2
                    strength = 0.00598654

}
vec_element_8 = {
prrepl_trace_point: location = 205.978 282.178
                   direction = 0.374607 0.927184
                       width = 2
                    strength = 0.00560751

}
vec_element_9 = {
prrepl_trace_point: location = 206.162 284.228
                   direction = 0.207912 0.978148
                       width = 2
                    strength = 0.00528056

}
vec_element_10 = {
prrepl_trace_point: location = 206.187 286.164
                   direction = -0.224951 -0.97437
                       width = 2
                    strength = 0.00489316

}
vec_element_11 = {
prrepl_trace_point: location = 206.88 288.056
                   direction = -0.224951 -0.97437
                       width = 2
                    strength = 0.0050561

}
vec_element_12 = {
prrepl_trace_point: location = 207.087 290.061
                   direction = -0.224951 -0.97437
                       width = 2
                    strength = 0.00530608

}
vec_element_13 = {
prrepl_trace_point: location = 207.78 291.954
                   direction = -0.224951 -0.97437
                       width = 2
                    strength = 0.00507019

}
vec_element_14 = {
prrepl_trace_point: location = 208 294
                   direction = 0.386297 0.922375
                       width = 2
                    strength = 0.00430466

}
vec_element_15 = {
prrepl_trace_point: location = 209.14 295.656
                   direction = 0.224951 0.97437
                       width = 2
                    strength = 0.00507019

}

}

trace_points = {
vec_num = 5
vec_element_0 = {
prrepl_trace_point: location = 374.304 363.897
                   direction = 0.190809 -0.981627
                       width = 2
                    strength = 0.00727275

}
vec_element_1 = {
prrepl_trace_point: location = 374.167 365.908
                   direction = 0.190809 -0.981627
                       width = 2
                    strength = 0.00729439

}
vec_element_2 = {
prrepl_trace_point: location = 374 368
                   direction = -0.518759 0.854921
                       width = 3
                    strength = 0.00641736

}
vec_element_3 = {
prrepl_trace_point: location = 373.833 370.092
                   direction = -0.190809 0.981627
                       width = 2
                    strength = 0.00729439

}
vec_element_4 = {
prrepl_trace_point: location = 372.38 371.816
                   direction = -0.358368 0.93358
                       width = 2
                    strength = 0.00694522

}

}

trace_points = {
vec_num = 7
vec_element_0 = {
prrepl_trace_point: location = 350.548 307.38
                   direction = -0.882948 -0.469472
                       width = 2
                    strength = 0.00601388

}
vec_element_1 = {
prrepl_trace_point: location = 352.432 308.098
                   direction = -0.882948 -0.469472
                       width = 2
                    strength = 0.0070016

}
vec_element_2 = {
prrepl_trace_point: location = 354.08 309.258
                   direction = -0.882948 -0.469472
                       width = 2
                    strength = 0.0064244

}
vec_element_3 = {
prrepl_trace_point: location = 356 310
                   direction = 0.783688 0.621155
                       width = 2
                    strength = 0.00632374

}
vec_element_4 = {
prrepl_trace_point: location = 357.92 310.742
                   direction = 0.882948 0.469472
                       width = 2
                    strength = 0.0064244

}
vec_element_5 = {
prrepl_trace_point: location = 359.378 312.194
                   direction = 0.788011 0.615661
                       width = 2
                    strength = 0.00624839

}
vec_element_6 = {
prrepl_trace_point: location = 360.563 313.877
                   direction = 0.669131 0.743145
                       width = 2
                    strength = 0.00590029

}

}

trace_points = {
vec_num = 5
vec_element_0 = {
prrepl_trace_point: location = 382.615 408.167
                   direction = 0.829038 -0.559193
                       width = 4
                    strength = 0.00650144

}
vec_element_1 = {
prrepl_trace_point: location = 381.097 409.492
                   direction = 0.829038 -0.559193
                       width = 4
                    strength = 0.00681925

}
vec_element_2 = {
prrepl_trace_point: location = 379.265 410.431
                   direction = 0.71934 -0.694658
                       width = 4
                    strength = 0.00628597

}
vec_element_3 = {
prrepl_trace_point: location = 378 412
                   direction = -0.721802 0.6921
                       width = 4
                    strength = 0.00628597

}
vec_element_4 = {
prrepl_trace_point: location = 376.735 413.569
                   direction = -0.71934 0.694658
                       width = 4
                    strength = 0.00628597

}

}

trace_points = {
vec_num = 15
vec_element_0 = {
prrepl_trace_point: location = 523.323 300.027
                   direction = -0.669131 -0.743145
                       width = 2
                    strength = 0.0063049

}
vec_element_1 = {
prrepl_trace_point: location = 524.476 301.681
                   direction = -0.669131 -0.743145
                       width = 3
                    strength = 0.0061335

}
vec_element_2 = {
prrepl_trace_point: location = 526 303
                   direction = 0.668896 0.743356
                       width = 3
                    strength = 0.0061335

}
vec_element_3 = {
prrepl_trace_point: location = 527.524 304.319
                   direction = 0.669131 0.743145
                       width = 3
                    strength = 0.0061335

}
vec_element_4 = {
prrepl_trace_point: location = 528.77 305.848
                   direction = 0.529919 0.848048
                       width = 3
                    strength = 0.00612553

}
vec_element_5 = {
prrepl_trace_point: location = 529.617 307.676
                   direction = 0.529919 0.848048
                       width = 3
                    strength = 0.00646406

}
vec_element_6 = {
prrepl_trace_point: location = 530.889 309.24
                   direction = 0.529919 0.848048
                       width = 3
                    strength = 0.00644819

}
vec_element_7 = {
prrepl_trace_point: location = 531.737 311.069
                   direction = 0.529919 0.848048
                       width = 3
                    strength = 0.00637602

}
vec_element_8 = {
prrepl_trace_point: location = 533.009 312.632
                   direction = 0.529919 0.848048
                       width = 3
                    strength = 0.00597285

}
vec_element_9 = {
prrepl_trace_point: location = 534.135 314.251
                   direction = 0.669131 0.743145
                       width = 3
                    strength = 0.00541571

}
vec_element_10 = {
prrepl_trace_point: location = 535.288 315.905
                   direction = 0.669131 0.743145
                       width = 3
                    strength = 0.00515007

}
vec_element_11 = {
prrepl_trace_point: location = 536.533 317.433
                   direction = 0.529919 0.848048
                       width = 2
                    strength = 0.00478652

}
vec_element_12 = {
prrepl_trace_point: location = 537.805 318.997
                   direction = 0.529919 0.848048
                       width = 3
                    strength = 0.00493964

}
vec_element_13 = {
prrepl_trace_point: location = 538.931 320.616
                   direction = 0.669131 0.743145
                       width = 2
                    strength = 0.00537503

}
vec_element_14 = {
prrepl_trace_point: location = 540.693 321.68
                   direction = 0.788011 0.615661
                       width = 2
                    strength = 0.00619633

}

}

trace_points = {
vec_num = 10
vec_element_0 = {
prrepl_trace_point: location = 95 225
                   direction = -0.650611 0.759411
                       width = 2
                    strength = 0.00611831

}
vec_element_1 = {
prrepl_trace_point: location = 94.1586 226.878
                   direction = -0.515038 0.857167
                       width = 2
                    strength = 0.00643617

}
vec_element_2 = {
prrepl_trace_point: location = 93.3428 228.721
                   direction = -0.515038 0.857167
                       width = 2
                    strength = 0.00672985

}
vec_element_3 = {
prrepl_trace_point: location = 92.0984 230.307
                   direction = -0.515038 0.857167
                       width = 2
                    strength = 0.00642954

}
vec_element_4 = {
prrepl_trace_point: location = 90.572 231.688
                   direction = -0.656059 0.75471
                       width = 2
                    strength = 0.00653771

}
vec_element_5 = {
prrepl_trace_point: location = 89.4486 233.361
                   direction = -0.656059 0.75471
                       width = 2
                    strength = 0.00591712

}
vec_element_6 = {
prrepl_trace_point: location = 87.9478 234.707
                   direction = -0.656059 0.75471
                       width = 2
                    strength = 0.00549366

}
vec_element_7 = {
prrepl_trace_point: location = 87.1064 236.585
                   direction = -0.515038 0.857167
                       width = 2
                    strength = 0.00540338

}
vec_element_8 = {
prrepl_trace_point: location = 85.58 237.966
                   direction = -0.656059 0.75471
                       width = 2
                    strength = 0.00534898

}
vec_element_9 = {
prrepl_trace_point: location = 84.4566 239.639
                   direction = -0.656059 0.75471
                       width = 2
                    strength = 0.00499145

}

}

trace_points = {
vec_num = 5
vec_element_0 = {
prrepl_trace_point: location = 370.291 267.288
                   direction = -0.99863 -0.052336
                       width = 2
                    strength = 0.00638683

}
vec_element_1 = {
prrepl_trace_point: location = 368.382 266.089
                   direction = -0.97437 -0.224951
                       width = 2
                    strength = 0.00706914

}
vec_element_2 = {
prrepl_trace_point: location = 366.216 266.715
                   direction = -0.99863 -0.052336
                       width = 2
                    strength = 0.00690828

}
vec_element_3 = {
prrepl_trace_point: location = 364.29 267.549
                   direction = -0.956305 0.292372
                       width = 2
                    strength = 0.00781311

}
vec_element_4 = {
prrepl_trace_point: location = 362.304 267.895
                   direction = -0.956305 0.292372
                       width = 2
                    strength = 0.0076984

}

}

trace_points = {
vec_num = 17
vec_element_0 = {
prrepl_trace_point: location = 84.9345 388.417
                   direction = 0.994522 0.104528
                       width = 2
                    strength = 0.00733594

}
vec_element_1 = {
prrepl_trace_point: location = 82.9716 387.96
                   direction = 0.994522 0.104528
                       width = 2
                    strength = 0.0070836

}
vec_element_2 = {
prrepl_trace_point: location = 81 388
                   direction = -0.997593 0.0693341
                       width = 2
                    strength = 0.00591262

}
vec_element_3 = {
prrepl_trace_point: location = 79.0284 388.04
                   direction = -0.994522 -0.104528
                       width = 2
                    strength = 0.0070836

}
vec_element_4 = {
prrepl_trace_point: location = 77.0132 388.08
                   direction = -0.994522 -0.104528
                       width = 2
                    strength = 0.00564207

}
vec_element_5 = {
prrepl_trace_point: location = 75.0503 387.622
                   direction = -0.994522 -0.104528
                       width = 2
                    strength = 0.0046295

}
vec_element_6 = {
prrepl_trace_point: location = 73.1539 386.822
                   direction = -0.961262 -0.275637
                       width = 2
                    strength = 0.0043119

}
vec_element_7 = {
prrepl_trace_point: location = 71.3003 386.031
                   direction = -0.961262 -0.275637
                       width = 2
                    strength = 0.0040891

}
vec_element_8 = {
prrepl_trace_point: location = 69.3089 385.72
                   direction = -0.961262 -0.275637
                       width = 2
                    strength = 0.00393348

}
vec_element_9 = {
prrepl_trace_point: location = 67.3174 385.409
                   direction = -0.961262 -0.275637
                       width = 2
                    strength = 0.00386853

}
vec_element_10 = {
prrepl_trace_point: location = 65.2595 385.44
                   direction = -0.994522 -0.104528
                       width = 2
                    strength = 0.00433846

}
vec_element_11 = {
prrepl_trace_point: location = 63.2966 384.982
                   direction = -0.994522 -0.104528
                       width = 2
                    strength = 0.00499641

}
vec_element_12 = {
prrepl_trace_point: location = 61.3479 384.68
                   direction = -0.961262 -0.275637
                       width = 2
                    strength = 0.00549299

}
vec_element_13 = {
prrepl_trace_point: location = 59.4943 383.888
                   direction = -0.961262 -0.275637
                       width = 2
                    strength = 0.00627645

}
vec_element_14 = {
prrepl_trace_point: location = 57.6407 383.097
                   direction = -0.961262 -0.275637
                       width = 2
                    strength = 0.0072125

}
vec_element_15 = {
prrepl_trace_point: location = 55.6493 382.786
                   direction = -0.961262 -0.275637
                       width = 2
                    strength = 0.0073582

}
vec_element_16 = {
prrepl_trace_point: location = 53.7956 381.994
                   direction = -0.961262 -0.275637
                       width = 2
                    strength = 0.00668642

}

}

trace_points = {
vec_num = 11
vec_element_0 = {
prrepl_trace_point: location = 261.043 40.6142
                   direction = -0.97437 -0.224951
                       width = 2
                    strength = 0.00797331

}
vec_element_1 = {
prrepl_trace_point: location = 262.935 41.3077
                   direction = -0.97437 -0.224951
                       width = 2
                    strength = 0.00784646

}
vec_element_2 = {
prrepl_trace_point: location = 264.982 41.5275
                   direction = -0.920505 -0.390731
                       width = 2
                    strength = 0.00693018

}
vec_element_3 = {
prrepl_trace_point: location = 266.959 42.0993
                   direction = -0.838671 -0.544639
                       width = 2
                    strength = 0.00636839

}
vec_element_4 = {
prrepl_trace_point: location = 268.772 42.9789
                   direction = -0.838671 -0.544639
                       width = 2
                    strength = 0.00602506

}
vec_element_5 = {
prrepl_trace_point: location = 270.313 44.2779
                   direction = -0.838671 -0.544639
                       width = 3
                    strength = 0.00565227

}
vec_element_6 = {
prrepl_trace_point: location = 272.127 45.1575
                   direction = -0.838671 -0.544639
                       width = 3
                    strength = 0.00552926

}
vec_element_7 = {
prrepl_trace_point: location = 273.668 46.4564
                   direction = -0.838671 -0.544639
                       width = 2
                    strength = 0.00515255

}
vec_element_8 = {
prrepl_trace_point: location = 275.516 47.3629
                   direction = -0.731354 -0.681998
                       width = 2
                    strength = 0.00565563

}
vec_element_9 = {
prrepl_trace_point: location = 276.808 48.9097
                   direction = -0.731354 -0.681998
                       width = 2
                    strength = 0.00573226

}
vec_element_10 = {
prrepl_trace_point: location = 278.441 50.0908
                   direction = -0.731354 -0.681998
                       width = 2
                    strength = 0.00568448

}

}

trace_points = {
vec_num = 16
vec_element_0 = {
prrepl_trace_point: location = 281.367 52.8188
                   direction = -0.731354 -0.681998
                       width = 2
                    strength = 0.00582943

}
vec_element_1 = {
prrepl_trace_point: location = 283 54
                   direction = 0.729664 0.683806
                       width = 2
                    strength = 0.00582943

}
vec_element_2 = {
prrepl_trace_point: location = 284.633 55.1812
                   direction = 0.731354 0.681998
                       width = 2
                    strength = 0.00582943

}
vec_element_3 = {
prrepl_trace_point: location = 285.925 56.728
                   direction = 0.731354 0.681998
                       width = 2
                    strength = 0.00597798

}
vec_element_4 = {
prrepl_trace_point: location = 287.559 57.9092
                   direction = 0.731354 0.681998
                       width = 2
                    strength = 0.00529314

}
vec_element_5 = {
prrepl_trace_point: location = 289.192 59.0903
                   direction = 0.731354 0.681998
                       width = 2
                    strength = 0.00505767

}
vec_element_6 = {
prrepl_trace_point: location = 290.484 60.6371
                   direction = 0.731354 0.681998
                       width = 2
                    strength = 0.00461785

}
vec_element_7 = {
prrepl_trace_point: location = 291.776 62.184
                   direction = 0.731354 0.681998
                       width = 2
                    strength = 0.00408727

}
vec_element_8 = {
prrepl_trace_point: location = 293.624 63.0904
                   direction = 0.838671 0.544639
                       width = 2
                    strength = 0.00475743

}
vec_element_9 = {
prrepl_trace_point: location = 295.438 63.97
                   direction = 0.838671 0.544639
                       width = 2
                    strength = 0.00519463

}
vec_element_10 = {
prrepl_trace_point: location = 297.415 64.5418
                   direction = 0.920505 0.390731
                       width = 2
                    strength = 0.00597063

}
vec_element_11 = {
prrepl_trace_point: location = 299.158 65.5534
                   direction = 0.920505 0.390731
                       width = 2
                    strength = 0.00616946

}
vec_element_12 = {
prrepl_trace_point: location = 301.097 66.1047
                   direction = 0.920505 0.390731
                       width = 2
                    strength = 0.00600219

}
vec_element_13 = {
prrepl_trace_point: location = 302.84 67.1163
                   direction = 0.920505 0.390731
                       width = 2
                    strength = 0.00577838

}
vec_element_14 = {
prrepl_trace_point: location = 304.779 67.6677
                   direction = 0.920505 0.390731
                       width = 2
                    strength = 0.00567175

}
vec_element_15 = {
prrepl_trace_point: location = 306.522 68.6793
                   direction = 0.920505 0.390731
                       width = 2
                    strength = 0.00538407

}

}

trace_points = {
vec_num = 5
vec_element_0 = {
prrepl_trace_point: location = 316.128 71.5646
                   direction = 0.97437 0.224951
                       width = 2
                    strength = 0.00483999

}
vec_element_1 = {
prrepl_trace_point: location = 318.02 72.2581
                   direction = 0.97437 0.224951
                       width = 2
                    strength = 0.00593266

}
vec_element_2 = {
prrepl_trace_point: location = 319.913 72.9516
                   direction = 0.97437 0.224951
                       width = 2
                    strength = 0.00635867

}
vec_element_3 = {
prrepl_trace_point: location = 321.698 73.9767
                   direction = 0.920505 0.390731
                       width = 2
                    strength = 0.00590711

}
vec_element_4 = {
prrepl_trace_point: location = 323.473 74.8358
                   direction = 0.838671 0.544639
                       width = 2
                    strength = 0.00576214

}

}

trace_points = {
vec_num = 10
vec_element_0 = {
prrepl_trace_point: location = 247.277 224.546
                   direction = -0.857167 -0.515038
                       width = 2
                    strength = 0.00622659

}
vec_element_1 = {
prrepl_trace_point: location = 248.863 225.791
                   direction = -0.857167 -0.515038
                       width = 2
                    strength = 0.0059915

}
vec_element_2 = {
prrepl_trace_point: location = 250.448 227.035
                   direction = -0.857167 -0.515038
                       width = 2
                    strength = 0.00559236

}
vec_element_3 = {
prrepl_trace_point: location = 252.327 227.877
                   direction = -0.75471 -0.656059
                       width = 3
                    strength = 0.00566627

}
vec_element_4 = {
prrepl_trace_point: location = 254 229
                   direction = 0.754102 0.656757
                       width = 3
                    strength = 0.00566627

}
vec_element_5 = {
prrepl_trace_point: location = 255.673 230.123
                   direction = 0.75471 0.656059
                       width = 3
                    strength = 0.00566627

}
vec_element_6 = {
prrepl_trace_point: location = 256.807 231.684
                   direction = 0.48481 0.87462
                       width = 2
                    strength = 0.00593943

}
vec_element_7 = {
prrepl_trace_point: location = 257.558 233.554
                   direction = 0.48481 0.87462
                       width = 2
                    strength = 0.00581635

}
vec_element_8 = {
prrepl_trace_point: location = 258.746 235.182
                   direction = 0.48481 0.87462
                       width = 2
                    strength = 0.0055769

}
vec_element_9 = {
prrepl_trace_point: location = 259.497 237.053
                   direction = 0.48481 0.87462
                       width = 2
                    strength = 0.00533329

}

}

trace_points = {
vec_num = 6
vec_element_0 = {
prrepl_trace_point: location = 210.047 321.211
                   direction = 0.999848 -0.0174524
                       width = 2
                    strength = 0.00782733

}
vec_element_1 = {
prrepl_trace_point: location = 208 321
                   direction = -0.980828 0.194874
                       width = 3
                    strength = 0.00550852

}
vec_element_2 = {
prrepl_trace_point: location = 206.143 321.771
                   direction = -0.999848 0.0174524
                       width = 2
                    strength = 0.00782733

}
vec_element_3 = {
prrepl_trace_point: location = 204.139 321.556
                   direction = -0.999848 0.0174524
                       width = 2
                    strength = 0.0081263

}
vec_element_4 = {
prrepl_trace_point: location = 202.168 321.493
                   direction = -0.987688 -0.156434
                       width = 2
                    strength = 0.00761925

}
vec_element_5 = {
prrepl_trace_point: location = 200.232 320.933
                   direction = -0.987688 -0.156434
                       width = 2
                    strength = 0.00792933

}

}

trace_points = {
vec_num = 5
vec_element_0 = {
prrepl_trace_point: location = 352.313 203.879
                   direction = -0.987688 -0.156434
                       width = 2
                    strength = 0.00774892

}
vec_element_1 = {
prrepl_trace_point: location = 354.25 204.439
                   direction = -0.987688 -0.156434
                       width = 2
                    strength = 0.00748833

}
vec_element_2 = {
prrepl_trace_point: location = 356.186 204.998
                   direction = -0.987688 -0.156434
                       width = 2
                    strength = 0.00730737

}
vec_element_3 = {
prrepl_trace_point: location = 358.08 205.548
                   direction = -0.945519 -0.325568
                       width = 2
                    strength = 0.00597282

}
vec_element_4 = {
prrepl_trace_point: location = 360.052 205.962
                   direction = -0.945519 -0.325568
                       width = 2
                    strength = 0.0043781

}

}

trace_points = {
vec_num = 6
vec_element_0 = {
prrepl_trace_point: location = 171.626 320.256
                   direction = -0.224951 -0.97437
                       width = 2
                    strength = 0.0052608

}
vec_element_1 = {
prrepl_trace_point: location = 172.32 322.149
                   direction = -0.224951 -0.97437
                       width = 2
                    strength = 0.00545974

}
vec_element_2 = {
prrepl_trace_point: location = 173 324
                   direction = 0.391543 0.92016
                       width = 2
                    strength = 0.00499844

}
vec_element_3 = {
prrepl_trace_point: location = 173.68 325.851
                   direction = 0.224951 0.97437
                       width = 2
                    strength = 0.00545974

}
vec_element_4 = {
prrepl_trace_point: location = 174.374 327.744
                   direction = 0.224951 0.97437
                       width = 2
                    strength = 0.00510342

}
vec_element_5 = {
prrepl_trace_point: location = 174.911 329.641
                   direction = 0.390731 0.920505
                       width = 2
                    strength = 0.00475182

}

}

trace_points = {
vec_num = 9
vec_element_0 = {
prrepl_trace_point: location = 291.118 338.494
                   direction = -0.5 -0.866025
                       width = 3
                    strength = 0.00484673

}
vec_element_1 = {
prrepl_trace_point: location = 291.883 340.312
                   direction = -0.34202 -0.939693
                       width = 3
                    strength = 0.00500583

}
vec_element_2 = {
prrepl_trace_point: location = 293.305 342.061
                   direction = -0.173648 -0.984808
                       width = 4
                    strength = 0.00509373

}
vec_element_3 = {
prrepl_trace_point: location = 293.407 344.074
                   direction = -0.173648 -0.984808
                       width = 3
                    strength = 0.00491712

}
vec_element_4 = {
prrepl_trace_point: location = 294 346
                   direction = 0.178838 0.983879
                       width = 3
                    strength = 0.00491712

}
vec_element_5 = {
prrepl_trace_point: location = 294.593 347.926
                   direction = 0.173648 0.984808
                       width = 3
                    strength = 0.00491712

}
vec_element_6 = {
prrepl_trace_point: location = 294.492 349.852
                   direction = -0.173648 0.984808
                       width = 3
                    strength = 0.00435772

}
vec_element_7 = {
prrepl_trace_point: location = 294.055 351.775
                   direction = -0.34202 0.939693
                       width = 2
                    strength = 0.00515507

}
vec_element_8 = {
prrepl_trace_point: location = 293.136 353.569
                   direction = -0.34202 0.939693
                       width = 2
                    strength = 0.0050353

}

}

trace_points = {
vec_num = 12
vec_element_0 = {
prrepl_trace_point: location = 171.264 279.443
                   direction = 0.544639 -0.838671
                       width = 2
                    strength = 0.0045722

}
vec_element_1 = {
prrepl_trace_point: location = 169.965 280.984
                   direction = 0.544639 -0.838671
                       width = 2
                    strength = 0.00437427

}
vec_element_2 = {
prrepl_trace_point: location = 169.085 282.797
                   direction = 0.544639 -0.838671
                       width = 2
                    strength = 0.00481205

}
vec_element_3 = {
prrepl_trace_point: location = 167.786 284.339
                   direction = 0.544639 -0.838671
                       width = 2
                    strength = 0.00542776

}
vec_element_4 = {
prrepl_trace_point: location = 166.906 286.152
                   direction = 0.544639 -0.838671
                       width = 2
                    strength = 0.00569198

}
vec_element_5 = {
prrepl_trace_point: location = 166 288
                   direction = -0.686164 0.727447
                       width = 2
                    strength = 0.00487661

}
vec_element_6 = {
prrepl_trace_point: location = 165.094 289.848
                   direction = -0.544639 0.838671
                       width = 2
                    strength = 0.00569198

}
vec_element_7 = {
prrepl_trace_point: location = 163.375 291.117
                   direction = -0.544639 0.838671
                       width = 2
                    strength = 0.00560451

}
vec_element_8 = {
prrepl_trace_point: location = 162.496 292.93
                   direction = -0.544639 0.838671
                       width = 2
                    strength = 0.00523718

}
vec_element_9 = {
prrepl_trace_point: location = 161.616 294.744
                   direction = -0.544639 0.838671
                       width = 2
                    strength = 0.00543175

}
vec_element_10 = {
prrepl_trace_point: location = 160.736 296.557
                   direction = -0.544639 0.838671
                       width = 2
                    strength = 0.00521028

}
vec_element_11 = {
prrepl_trace_point: location = 159.438 298.098
                   direction = -0.544639 0.838671
                       width = 2
                    strength = 0.00478321

}

}

trace_points = {
vec_num = 7
vec_element_0 = {
prrepl_trace_point: location = 271.182 226.182
                   direction = -0.642788 -0.766044
                       width = 2
                    strength = 0.00400599

}
vec_element_1 = {
prrepl_trace_point: location = 272.307 227.906
                   direction = -0.766044 -0.642788
                       width = 2
                    strength = 0.00456257

}
vec_element_2 = {
prrepl_trace_point: location = 274 229
                   direction = 0.761156 0.648569
                       width = 2
                    strength = 0.00456257

}
vec_element_3 = {
prrepl_trace_point: location = 275.693 230.094
                   direction = 0.766044 0.642788
                       width = 2
                    strength = 0.00456257

}
vec_element_4 = {
prrepl_trace_point: location = 277.586 230.903
                   direction = 0.866025 0.5
                       width = 2
                    strength = 0.00573938

}
vec_element_5 = {
prrepl_trace_point: location = 279.59 231.37
                   direction = 0.939693 0.34202
                       width = 2
                    strength = 0.0071654

}
vec_element_6 = {
prrepl_trace_point: location = 281.474 231.952
                   direction = 0.984808 0.173648
                       width = 2
                    strength = 0.00773585

}

}

trace_points = {
vec_num = 5
vec_element_0 = {
prrepl_trace_point: location = 351.852 264.692
                   direction = -0.981627 -0.190809
                       width = 2
                    strength = 0.00619742

}
vec_element_1 = {
prrepl_trace_point: location = 353.768 265.319
                   direction = -0.981627 -0.190809
                       width = 2
                    strength = 0.00632904

}
vec_element_2 = {
prrepl_trace_point: location = 356 265
                   direction = 0.936154 0.351591
                       width = 2
                    strength = 0.00454692

}
vec_element_3 = {
prrepl_trace_point: location = 357.874 265.615
                   direction = 0.981627 0.190809
                       width = 2
                    strength = 0.00632904

}
vec_element_4 = {
prrepl_trace_point: location = 359.693 266.577
                   direction = 0.93358 0.358368
                       width = 2
                    strength = 0.0059145

}

}

trace_points = {
vec_num = 7
vec_element_0 = {
prrepl_trace_point: location = 308.345 256.982
                   direction = 0.34202 -0.939693
                       width = 2
                    strength = 0.00413408

}
vec_element_1 = {
prrepl_trace_point: location = 307.878 258.986
                   direction = 0.5 -0.866025
                       width = 2
                    strength = 0.00485225

}
vec_element_2 = {
prrepl_trace_point: location = 307.094 260.843
                   direction = 0.5 -0.866025
                       width = 2
                    strength = 0.0054046

}
vec_element_3 = {
prrepl_trace_point: location = 305.878 262.45
                   direction = 0.5 -0.866025
                       width = 2
                    strength = 0.00544312

}
vec_element_4 = {
prrepl_trace_point: location = 305.069 264.343
                   direction = 0.642788 -0.766044
                       width = 1
                    strength = 0.00485237

}
vec_element_5 = {
prrepl_trace_point: location = 304 266
                   direction = -0.504101 0.863645
                       width = 2
                    strength = 0.00452448

}
vec_element_6 = {
prrepl_trace_point: location = 302.931 267.657
                   direction = -0.642788 0.766044
                       width = 1
                    strength = 0.00485237

}

}

trace_points = {
vec_num = 5
vec_element_0 = {
prrepl_trace_point: location = 336.271 332.476
                   direction = -0.529919 -0.848048
                       width = 2
                    strength = 0.00519853

}
vec_element_1 = {
prrepl_trace_point: location = 336.773 334.674
                   direction = -0.669131 -0.743145
                       width = 2
                    strength = 0.00534075

}
vec_element_2 = {
prrepl_trace_point: location = 338.297 335.993
                   direction = -0.669131 -0.743145
                       width = 2
                    strength = 0.00527021

}
vec_element_3 = {
prrepl_trace_point: location = 339.45 337.646
                   direction = -0.669131 -0.743145
                       width = 2
                    strength = 0.0048244

}
vec_element_4 = {
prrepl_trace_point: location = 341 339
                   direction = 0.525638 0.850709
                       width = 2
                    strength = 0.00452328

}

}

trace_points = {
vec_num = 5
vec_element_0 = {
prrepl_trace_point: location = 146.763 421.942
                   direction = -0.573576 -0.819152
                       width = 2
                    strength = 0.00400687

}
vec_element_1 = {
prrepl_trace_point: location = 147.706 423.723
                   direction = -0.573576 -0.819152
                       width = 2
                    strength = 0.00463056

}
vec_element_2 = {
prrepl_trace_point: location = 148.648 425.505
                   direction = -0.573576 -0.819152
                       width = 2
                    strength = 0.00465191

}
vec_element_3 = {
prrepl_trace_point: location = 150 427
                   direction = 0.571494 0.820606
                       width = 3
                    strength = 0.00427762

}
vec_element_4 = {
prrepl_trace_point: location = 151.352 428.495
                   direction = 0.573576 0.819152
                       width = 2
                    strength = 0.00465191

}

}

trace_points = {
vec_num = 11
vec_element_0 = {
prrepl_trace_point: location = 328.151 262.888
                   direction = -0.052336 -0.99863
                       width = 2
                    strength = 0.0038007

}
vec_element_1 = {
prrepl_trace_point: location = 328.504 264.916
                   direction = 0.121869 -0.992546
                       width = 2
                    strength = 0.00440536

}
vec_element_2 = {
prrepl_trace_point: location = 328.508 266.931
                   direction = 0.121869 -0.992546
                       width = 2
                    strength = 0.00512048

}
vec_element_3 = {
prrepl_trace_point: location = 328.017 268.886
                   direction = 0.121869 -0.992546
                       width = 2
                    strength = 0.00572249

}
[truncated: 200,312 more chars]
